# Supplementary material for: Oncogenic ERRB2 signals through the AP-1 transcription factor to control mesenchymal-like properties of oesophageal adenocarcinoma
Source: NAR Cancer. 2023 Jan 23;5(1):zcad001. doi: 10.1093/narcan/zcad001 (PMC9869078; doi:10.1093/narcan/zcad001)
Supplement: zcad001_Supplemental_Files [file zcad001_supplemental_files.zip]

Archive with 7 entries (7 files):
- Supplementary Figures_revised.pdf
- Supplementary Table_1.xlsx
- Supplementary Table_2.xlsx
- Supplementary Table_3.xlsx
- Supplementary Table_4.xlsx
- Supplementary Table_5.xlsx
- Supplementary Table_6.xlsx
