# Supplementary material for: Oncogenic ERRB2 signals through the AP-1 transcription factor to control mesenchymal-like properties of oesophageal adenocarcinoma
Source: NAR Cancer. 2023 Jan 23;5(1):zcad001. doi: 10.1093/narcan/zcad001 (PMC9869078; doi:10.1093/narcan/zcad001)
Supplement: zcad001_Supplemental_Files [file zcad001_supplemental_files.zip › Supplementary Table_1.xlsx]

## Sheet: Table 1 RT-qPCR primers
Supplementary Table 1: PCR primers
Primer	Sequence (5'-3')	ADS#
RPLP0_F	ATTACACCTTCCCACTTGCT	5454
RPLP0_R	CAAAGAGACCAAATCCCATATCCT	5455
CLSPN_F	ACAGACAAGGAAGAGGAAGAC	6746
CLSPN_R	GTGCCAGATCATTACCAGAG	6747
E2F1_F	GGA CTC TTC GGA GAA CTT TCA	6835
E2F1_R	CTG AGT AGA GAC TGG CTG GG	6836
ETV4_F	AGA GAT CTT CAG AGT CGA GGG	6093
ETV4_R	GGA TGA AAG CCG GAT ACT TGG	6094
MMP1_F	GGTCTCTGAGGGTCAAGCAG	5582
MMP1_R	AGTTCATGAGCTGCAACACG	5583
MYC_F	GCTGCTTAGACGCTGGATTT	4988
MYC_R	CCTCCTCGTCGCAGTAGAAA	4989
FOSL1_F	AACTGACCGACTTCCTGCAG	4822
FOSL1_R	ATTTTGCAGATGGGTCGGTG	4823
IQGAP3_F	GTGCAGCGGATCAACAAAGC	6781
IQGAP3_R	ACGATGCAACAGGGTACACTG	6782
SPRY4_F	CCCTTGACTCCCAACTCAGT	4952
SPRY4_R	GCCAGGCTAGGGTTGTCTAT	4953
FOS_F	CAAGGTGGAACAGTTATCTCCAG	6923
FOS_R	TTCTCATCTTCTAGTTGGTCTGTC	6924
FOSL1_2_F	CCTTGTGAACAGATCAGCCC	6925
FOSL1_2_R	TTCTCATCTTCCAGTTTGTCAGTC	6926
EMP1_F	CTATTTGTTAGCACCATTGCCA	6927
EMP1_R	GTCTTGAGGGCATCTTCACTG	6928
NTSR1_F	GCCTCATGTTCTGCTACATCTC	6929
NTSR1_R	GGAGCTGACGTAGAAGAGTG	6930
ANXA10_F	CTTGCAATACAGCAATAACCTCC	6931
ANXA10_R	CCATAGGACCATTGCATCCTG	6932
CAPN8_F	GGAGACCCTCTTCAAACTATTCAG	6933
CAPN8_R	GTCACTGATGTCCGAAACCC	6934
CYP3A5_F	GTCATTGCTGTCTCCAACCT	6935
CYP3A5_R	CTTCCCGCCTCAAGTTTCTC	6936
