# Supplementary material for: Oncogenic ERRB2 signals through the AP-1 transcription factor to control mesenchymal-like properties of oesophageal adenocarcinoma
Source: NAR Cancer. 2023 Jan 23;5(1):zcad001. doi: 10.1093/narcan/zcad001 (PMC9869078; doi:10.1093/narcan/zcad001)
Supplement: zcad001_Supplemental_Files [file zcad001_supplemental_files.zip › Supplementary Table_6.xlsx]

## Sheet: Legend
Supplementary Table 6. RNA-seq of KYAE1 and OE19 cells following dnFOS induction
6A	Differentially expressed genes (FDR < 0.05, 1.41X change, FPKM>1) in KYAE1 cells after dnFOS induction
6B	Differentially expressed genes (FDR < 0.05, 1.41X change, FPKM>1) in OE19 cells after dnFOS induction
6C	dnFOS down-regulated genes shared in KYAE1 and OE19 cells

## Sheet: Table 6A
Gene	baseMean	log2FoldChange	lfcSE	stat	pvalue	padj
GSDMA	1004.21	4.83781	0.219359	22.0543	8.69e-108	1.32e-103
PTGER2	181.053	3.47928	0.269788	12.8963	4.72e-38	3.26e-35
CLDN2	2430.2	3.29371	0.159284	20.6783	5.43e-95	2.75e-91
FOS	5206.8	2.73411	0.143834	19.0088	1.44e-80	3.65e-77
A2M	931.577	2.4888	0.19688	12.6412	1.25e-36	8.26e-34
GPRC6A	126.424	2.42703	0.214406	11.3198	1.05e-29	4.68e-27
ISX	256.763	2.2646	0.196758	11.5095	1.18e-30	5.61e-28
PRSS35	128.854	2.21312	0.199991	11.0661	1.83e-28	7.73e-26
APOA1	87.9092	2.14446	0.241756	8.87036	7.29e-19	1.58e-16
FABP1	112.164	2.1425	0.214481	9.98923	1.7e-23	5.38e-21
TDO2	95.8554	2.13483	0.223055	9.57088	1.06e-21	2.88e-19
DPEP1	420.737	2.09059	0.217276	9.62186	6.47e-22	1.82e-19
RXFP4	111.81	1.98019	0.212131	9.33479	1.01e-20	2.52e-18
SULT1A2	50.8429	1.935	0.249055	7.76939	7.89e-15	1.22e-12
FAM84A	221.312	1.92422	0.223684	8.6024	7.81e-18	1.56e-15
CREB3L1	104.804	1.88667	0.254464	7.41432	1.22e-13	1.52e-11
PLA1A	259.113	1.81241	0.226562	7.99961	1.25e-15	2.11e-13
TLE4	476.43	1.73971	0.1615	10.7722	4.66e-27	1.86e-24
C5	406.62	1.72707	0.201913	8.55353	1.19e-17	2.32e-15
SPTLC3	126.247	1.65883	0.214151	7.74607	9.48e-15	1.44e-12
HM13-AS1	101.021	1.63601	0.210684	7.76523	8.15e-15	1.25e-12
MB21D2	334.62	1.61707	0.214325	7.54492	4.53e-14	6.31e-12
CCL20	252.254	1.61403	0.215105	7.50346	6.22e-14	8.43e-12
SULT1A1	116.815	1.59362	0.226643	7.0314	2.04e-12	2.08e-10
VSTM2L	205.996	1.59223	0.167256	9.51976	1.74e-21	4.55e-19
HMGCS2	108.904	1.55006	0.23249	6.66721	2.61e-11	2.26e-09
PLEKHG1	240.724	1.54409	0.164834	9.36755	7.42e-21	1.88e-18
ST6GAL1	1289.5	1.52946	0.149448	10.2341	1.4e-24	4.82e-22
GSTM3	294.253	1.49929	0.20748	7.22617	4.97e-13	5.55e-11
CYBRD1	153.272	1.46327	0.174071	8.40616	4.24e-17	7.94e-15
NOX1	2134.7	1.39984	0.120459	11.6209	3.23e-31	1.58e-28
ITPR2	506.705	1.34548	0.180367	7.4597	8.67e-14	1.13e-11
UBC	28313.8	1.33366	0.135473	9.84447	7.24e-23	2.16e-20
CYP1A1	646.852	1.32546	0.203549	6.51174	7.43e-11	6.13e-09
FILIP1L	215.428	1.28929	0.240431	5.36241	8.21e-08	3.77e-06
CDC42EP5	153.076	1.28577	0.276786	4.64538	3.39e-06	0.000110175
LGR5	93.2281	1.27458	0.262442	4.85664	1.19e-06	4.32e-05
SLC7A8	1087.73	1.26248	0.204878	6.16212	7.18e-10	4.93e-08
SOAT1	252.133	1.23734	0.164269	7.53235	4.98e-14	6.88e-12
HMOX1	854.947	1.2352	0.161213	7.66192	1.83e-14	2.65e-12
GPNMB	88.6534	1.23238	0.252588	4.879	1.07e-06	3.87e-05
SPRY4	2612.46	1.22938	0.190095	6.46723	9.98e-11	7.86e-09
AGR3	285.919	1.22892	0.185491	6.62523	3.47e-11	2.96e-09
SEMA3F	391.535	1.22576	0.232864	5.26383	1.41e-07	6.14e-06
PDZK1	217.088	1.22017	0.187746	6.49906	8.08e-11	6.64e-09
SERPINA1	350.916	1.21362	0.263082	4.61308	3.97e-06	0.000126343
HOXA13	1229.23	1.19839	0.159829	7.49798	6.48e-14	8.71e-12
LGALS2	30.5438	1.19775	0.277314	4.31911	1.57e-05	0.000418222
ZNF792	191.772	1.19762	0.178007	6.72795	1.72e-11	1.55e-09
SATB1	467.705	1.18935	0.182475	6.51786	7.13e-11	5.92e-09
ACPP	574.802	1.18738	0.194907	6.09204	1.11e-09	7.27e-08
RNF144B	133.097	1.18565	0.191443	6.19322	5.89e-10	4.13e-08
CYP2B6	729.245	1.17418	0.209985	5.59173	2.25e-08	1.18e-06
NDRG1	1946.95	1.16673	0.128575	9.07435	1.14e-19	2.59e-17
PLEKHS1	273.971	1.161	0.17087	6.79464	1.09e-11	9.94e-10
SLC39A5	133.882	1.15278	0.20693	5.57087	2.53e-08	1.31e-06
IL2RG	3355.87	1.12116	0.177453	6.31805	2.65e-10	1.96e-08
PDK4	242.042	1.11207	0.208117	5.34348	9.12e-08	4.13e-06
VGLL1	44.4397	1.10702	0.262757	4.21309	2.52e-05	0.000633509
COL27A1	181.299	1.10555	0.211206	5.23446	1.65e-07	7.14e-06
NEDD9	274.568	1.10038	0.15107	7.28393	3.24e-13	3.73e-11
ACER2	758.287	1.09729	0.21879	5.01527	5.3e-07	2.05e-05
TM4SF20	324.571	1.09518	0.204686	5.35055	8.77e-08	4e-06
RNASE6	60.766	1.09408	0.235304	4.64966	3.32e-06	0.000108366
ENC1	3241.08	1.08731	0.198031	5.49058	4.01e-08	1.98e-06
ZDHHC8P1	142.844	1.07823	0.196739	5.4805	4.24e-08	2.06e-06
YPEL2	211.644	1.0751	0.182075	5.90474	3.53e-09	2.13e-07
SMOC1	105.073	1.07482	0.220569	4.87292	1.1e-06	3.99e-05
STARD5	169.177	1.07225	0.231463	4.63248	3.61e-06	0.000116773
TMEM92	88.2534	1.06442	0.231986	4.5883	4.47e-06	0.000140831
TMEM37	271.33	1.06394	0.189707	5.60832	2.04e-08	1.09e-06
ZNF608	159.328	1.05831	0.196113	5.39643	6.8e-08	3.17e-06
ANXA9	1124.98	1.0459	0.183735	5.69243	1.25e-08	6.82e-07
IL17RD	1075.98	1.03071	0.185731	5.54949	2.87e-08	1.47e-06
RGS22	111.462	1.02475	0.188855	5.4261	5.76e-08	2.74e-06
DACT1	172.758	1.02239	0.217666	4.69704	2.64e-06	8.87e-05
MIA2	126.92	1.02167	0.250734	4.07469	4.61e-05	0.00108677
ZNF615	204.84	1.01457	0.173089	5.86152	4.59e-09	2.66e-07
TP53INP1	175.577	1.00344	0.207726	4.83058	1.36e-06	4.85e-05
JHDM1D	1104.03	0.987725	0.18286	5.40153	6.61e-08	3.11e-06
LNX1	213.296	0.98403	0.228291	4.31043	1.63e-05	0.000430439
TNS4	120324	0.983094	0.15823	6.21306	5.2e-10	3.69e-08
C9orf172	98.433	0.981601	0.193985	5.0602	4.19e-07	1.67e-05
GLTPD2	827.496	0.980462	0.127476	7.69133	1.46e-14	2.13e-12
HMGCL	938.333	0.979726	0.16398	5.97466	2.31e-09	1.41e-07
KDM5B	6866.82	0.975009	0.150289	6.48755	8.72e-11	6.97e-09
CTGF	1283.51	0.973709	0.142969	6.81063	9.72e-12	8.95e-10
LMO2	332.41	0.971357	0.145588	6.67195	2.52e-11	2.23e-09
GATA6	789.985	0.971081	0.130354	7.44958	9.36e-14	1.21e-11
APOD	4968.93	0.969099	0.163035	5.94411	2.78e-09	1.69e-07
TRIM29	189.355	0.96791	0.182893	5.29222	1.21e-07	5.35e-06
TSHZ1	1545.01	0.966731	0.154379	6.26208	3.8e-10	2.75e-08
TENC1	242	0.965097	0.153838	6.27345	3.53e-10	2.58e-08
FAM105A	504.873	0.963938	0.156921	6.14281	8.11e-10	5.43e-08
TMEM140	67.9627	0.962932	0.251363	3.83084	0.000127708	0.00266102
STYK1	145.966	0.961888	0.175107	5.49314	3.95e-08	1.96e-06
HOTTIP	393.254	0.960552	0.180293	5.32773	9.94e-08	4.46e-06
USP2	146.226	0.96025	0.202849	4.73382	2.2e-06	7.55e-05
HOXD-AS1	502.736	0.957035	0.162219	5.89966	3.64e-09	2.19e-07
GABARAPL1	943.729	0.955467	0.162651	5.87434	4.25e-09	2.49e-07
LRP1	3206.89	0.951383	0.209504	4.54112	5.6e-06	0.000171712
NFE2L3	2197.15	0.949805	0.139033	6.83151	8.4e-12	7.83e-10
UPRT	295.047	0.948448	0.151302	6.26857	3.64e-10	2.65e-08
PIK3AP1	322.949	0.938416	0.170158	5.51497	3.49e-08	1.75e-06
SCIN	615.836	0.932669	0.14015	6.65479	2.84e-11	2.45e-09
WNK4	785.874	0.930687	0.189493	4.91147	9.04e-07	3.33e-05
RAP1GAP	758.817	0.922642	0.122648	7.52269	5.37e-14	7.34e-12
FOLR1	69.6284	0.921565	0.270241	3.41016	0.000649247	0.010559
GRAMD1C	228.217	0.913502	0.201273	4.53863	5.66e-06	0.000173405
STK38L	1677.49	0.91078	0.136547	6.67009	2.56e-11	2.24e-09
NOV	342.872	0.906548	0.169946	5.33432	9.59e-08	4.32e-06
TTC39B	116.751	0.899419	0.244922	3.67226	0.000240412	0.00452523
RPLP0P2	416.291	0.8973	0.251537	3.56726	0.000360728	0.00644643
SEPP1	234.749	0.890163	0.163561	5.44239	5.26e-08	2.53e-06
DOK1	386.052	0.887603	0.187995	4.72141	2.34e-06	7.94e-05
ZNF704	925.649	0.875557	0.156314	5.60127	2.13e-08	1.13e-06
IGFBP4	1381.92	0.875095	0.156223	5.60158	2.12e-08	1.13e-06
SLC7A7	1072.95	0.87456	0.127322	6.86887	6.47e-12	6.11e-10
FMNL3	327.893	0.871096	0.200148	4.35225	1.35e-05	0.000368796
FOXO4	917.11	0.868118	0.15805	5.49267	3.96e-08	1.96e-06
IDH1	6417.93	0.863226	0.173862	4.96501	6.87e-07	2.61e-05
RAB37	111.506	0.861107	0.19592	4.39519	1.11e-05	0.000311885
C2orf72	924.015	0.859955	0.117316	7.33025	2.3e-13	2.73e-11
TNNC1	73.7544	0.859803	0.269581	3.18941	0.00142564	0.0201072
LY6G6D	158.192	0.859123	0.263775	3.25703	0.00112586	0.0167174
PDE9A	403.782	0.857812	0.26016	3.29724	0.000976385	0.0148461
LAMP5	63.3461	0.856304	0.222419	3.84997	0.000118133	0.00248193
FGFR3	712.648	0.853158	0.148772	5.73465	9.77e-09	5.42e-07
GPR160	807.243	0.850196	0.13244	6.41947	1.37e-10	1.05e-08
FMO5	302.072	0.850068	0.20148	4.21912	2.45e-05	0.000618317
SLC22A23	458.895	0.849639	0.176184	4.82246	1.42e-06	5.02e-05
TBC1D9	995.395	0.84844	0.181083	4.68536	2.79e-06	9.31e-05
SUCO	8356.19	0.846982	0.184775	4.58385	4.56e-06	0.000143264
ANKS4B	1551.76	0.846958	0.124333	6.81202	9.62e-12	8.91e-10
MEP1A	122.084	0.843308	0.203155	4.15106	3.31e-05	0.00080951
FAM214A	571.835	0.843046	0.165099	5.10631	3.29e-07	1.35e-05
HBA2	21.8944	0.837648	0.279353	2.99853	0.00271283	0.0333397
FAM171B	1036.43	0.83616	0.235672	3.54799	0.000388185	0.00685643
CD82	301.083	0.82518	0.167713	4.92021	8.65e-07	3.2e-05
FURIN	2520.98	0.821924	0.212464	3.86853	0.000109493	0.00234253
DIRAS3	97.6864	0.818249	0.223521	3.66072	0.000251507	0.00471072
TESC	1354.06	0.815308	0.147144	5.54087	3.01e-08	1.54e-06
BCL2L14	214.326	0.813348	0.206571	3.93738	8.24e-05	0.0018082
PPP1R1B	50386.5	0.812182	0.175409	4.63021	3.65e-06	0.000117678
HECA	375.894	0.811464	0.184405	4.40043	1.08e-05	0.000305028
CPEB4	581.445	0.806747	0.249436	3.23429	0.00121947	0.0178285
RDH5	46.5856	0.80034	0.249132	3.21252	0.00131578	0.0189223
FAM169A	436.057	0.797846	0.21417	3.72529	0.00019509	0.00380902
SLC22A11	209.523	0.79578	0.273025	2.91468	0.00356053	0.0414123
CCRL2	54.9738	0.79501	0.236307	3.36431	0.000767339	0.0121796
SMIM3	958.641	0.793148	0.16489	4.81016	1.51e-06	5.33e-05
ID3	3141.96	0.792791	0.231485	3.42481	0.000615234	0.0100922
ASGR1	48.6608	0.791663	0.278642	2.84115	0.0044951	0.0498035
METTL7B	2264.71	0.786618	0.130047	6.04871	1.46e-09	9.28e-08
PGAP1	735.23	0.7849	0.247349	3.17325	0.00150743	0.0209688
ATP2C2	650.358	0.784741	0.14596	5.37641	7.6e-08	3.52e-06
TXNDC16	208.462	0.783679	0.197947	3.95903	7.53e-05	0.00167123
ARID5B	1453.17	0.782272	0.187342	4.17565	2.97e-05	0.000731534
USP38	815.437	0.782094	0.19637	3.98276	6.81e-05	0.00153978
ACOX1	2468.47	0.780393	0.132744	5.87894	4.13e-09	2.43e-07
SLC6A14	172.623	0.779237	0.256265	3.04075	0.00235989	0.0298226
KLHL24	340.927	0.776469	0.163786	4.74075	2.13e-06	7.33e-05
CAB39L	262.638	0.776131	0.160236	4.84368	1.27e-06	4.56e-05
RAVER2	341.428	0.77522	0.174248	4.44895	8.63e-06	0.00024967
HBP1	873.894	0.773907	0.141123	5.48393	4.16e-08	2.03e-06
PPAP2A	627.751	0.773292	0.146401	5.28201	1.28e-07	5.64e-06
PRKCH	454.17	0.764016	0.162978	4.68785	2.76e-06	9.24e-05
CACNA1D	339.829	0.760668	0.213892	3.55631	0.000376096	0.00668175
CAPN5	1036.95	0.760397	0.17559	4.33052	1.49e-05	0.000399936
THBS1	220.17	0.75625	0.218261	3.46489	0.000530449	0.00890333
PPM1L	382.079	0.754848	0.20485	3.68488	0.000228813	0.00435002
KAT2B	387.64	0.754824	0.163029	4.63	3.66e-06	0.000117678
HSD17B2	71.0401	0.748574	0.249612	2.99895	0.00270914	0.0333213
LOC100131096	386.053	0.747306	0.174493	4.28272	1.85e-05	0.000481022
CREB3L2	2618.52	0.745809	0.141432	5.27327	1.34e-07	5.9e-06
PCMTD1	368.271	0.745744	0.167023	4.46492	8.01e-06	0.000233775
SLC39A8	278.579	0.7452	0.172306	4.32486	1.53e-05	0.000408904
IPMK	545.971	0.743038	0.242706	3.06147	0.0022025	0.0283285
S100A9	63.0862	0.742743	0.251978	2.94765	0.00320203	0.0381481
PIK3R3	396.613	0.742429	0.160826	4.61636	3.91e-06	0.000124627
ZNF613	109.142	0.73776	0.199605	3.69611	0.000218929	0.00418833
SLC35D1	672.351	0.736634	0.162731	4.52671	5.99e-06	0.000182005
TMEM63C	208.52	0.736144	0.207561	3.54665	0.000390168	0.00687546
TPD52L1	2253.16	0.73561	0.176344	4.17144	3.03e-05	0.000743958
SIDT2	733.482	0.735542	0.138046	5.32823	9.92e-08	4.46e-06
SERPINA4	353.196	0.733154	0.189623	3.86638	0.000110461	0.00235331
DEGS2	390.927	0.732791	0.199649	3.67039	0.000242182	0.0045529
OAS1	4914.46	0.73184	0.18011	4.0633	4.84e-05	0.00113768
VASN	94.9751	0.729946	0.202357	3.60721	0.000309505	0.0056575
CREBRF	240.731	0.729239	0.182474	3.99639	6.43e-05	0.00146032
IRF8	702.681	0.729118	0.184103	3.96039	7.48e-05	0.00166663
C11orf93	85.6358	0.726776	0.230279	3.15606	0.00159916	0.0219309
CALCOCO1	690.111	0.72492	0.171227	4.23369	2.3e-05	0.000583956
ATP7A	603.781	0.724911	0.207377	3.49561	0.000472976	0.00808201
LYZ	6756.39	0.72287	0.102618	7.04428	1.86e-12	1.95e-10
C11orf75	170.434	0.722007	0.162121	4.4535	8.45e-06	0.0002449
FAM8A1	1552.05	0.721291	0.15759	4.57701	4.72e-06	0.000147422
NCOA1	782.756	0.718242	0.203934	3.52193	0.000428418	0.00746293
EHHADH	320.911	0.718029	0.176996	4.05675	4.98e-05	0.00116288
COL9A3	831.99	0.716408	0.18427	3.88781	0.000101152	0.00218252
GPD1	98.6152	0.715397	0.200902	3.56092	0.000369557	0.00658098
CCPG1	548.006	0.715279	0.224156	3.19098	0.0014179	0.0200197
WIPI1	80.4271	0.71447	0.222667	3.2087	0.00133337	0.0190535
GLUD1	6125.01	0.713407	0.116763	6.10988	9.97e-10	6.53e-08
ANXA13	192.434	0.710519	0.211131	3.3653	0.000764611	0.012149
LOC148709	99.0582	0.704729	0.208004	3.38806	0.00070389	0.0112786
HERC5	136.185	0.70216	0.221335	3.17238	0.00151194	0.0210123
HERC3	238.168	0.701309	0.17127	4.09475	4.23e-05	0.00101256
SLC25A35	119.717	0.700374	0.226114	3.09744	0.00195201	0.0257611
PDK2	1224.9	0.699548	0.170452	4.10408	4.06e-05	0.000975641
LPCAT2	854.301	0.698419	0.125741	5.5544	2.79e-08	1.43e-06
FCGRT	384.155	0.69493	0.166136	4.18289	2.88e-05	0.00071207
SLFN5	755.697	0.69338	0.226615	3.05973	0.00221536	0.0284698
BCAM	607.937	0.691158	0.177471	3.89449	9.84e-05	0.00213538
ATP1B1	2364.48	0.690343	0.202013	3.41731	0.000632424	0.0103185
ZBTB46	145.233	0.689458	0.220429	3.12781	0.00176115	0.0236533
KIF12	108.221	0.6865	0.198551	3.45756	0.000545093	0.00912896
ZFYVE9	581.731	0.683424	0.150945	4.52764	5.96e-06	0.000181781
CRIP2	112.78	0.683227	0.239686	2.8505	0.00436503	0.0486819
KLRG1	63.8032	0.681028	0.226738	3.00358	0.00266822	0.0330051
TNFAIP8L3	194.864	0.679584	0.164578	4.12926	3.64e-05	0.000880271
HSD17B11	1904.65	0.677993	0.112077	6.04933	1.45e-09	9.28e-08
MAML3	293.533	0.67463	0.187179	3.60419	0.000313124	0.00569622
NBR1	2891.91	0.673711	0.135202	4.983	6.26e-07	2.39e-05
PTCH1	857.231	0.670653	0.173427	3.86706	0.000110156	0.00235011
MEIS2	763.176	0.668887	0.161387	4.14462	3.4e-05	0.000827258
CDC14A	147.397	0.668644	0.217905	3.06851	0.0021513	0.0278825
TSPAN9	542.039	0.664275	0.162386	4.09072	4.3e-05	0.00102708
TTC33	624.856	0.664264	0.142621	4.65754	3.2e-06	0.000105444
MLLT3	289.289	0.663035	0.152205	4.35619	1.32e-05	0.000363526
AMACR	176.709	0.66133	0.195777	3.37797	0.000730223	0.0116882
BTG2	1049.68	0.66078	0.173846	3.80095	0.000144143	0.00293503
VWA2	972.981	0.659913	0.166624	3.96049	7.48e-05	0.00166663
USP30	320.057	0.657035	0.148333	4.42945	9.45e-06	0.000270764
TPPP	175.23	0.655826	0.225182	2.91242	0.00358636	0.0416489
TMC6	2047.66	0.655132	0.195545	3.35029	0.000807266	0.0126808
NUDT9	754.928	0.653017	0.128366	5.08716	3.63e-07	1.48e-05
LGALS8	1596.89	0.652071	0.148718	4.38461	1.16e-05	0.000324439
PDCD4	1756.87	0.650956	0.128924	5.04916	4.44e-07	1.76e-05
PPARA	693.137	0.650918	0.202838	3.20906	0.0013317	0.0190476
NUCB2	546.866	0.650861	0.160872	4.04584	5.21e-05	0.00121092
TAB3	1043.71	0.649131	0.192508	3.37197	0.000746315	0.0119206
ALDH5A1	841.216	0.64904	0.173511	3.74064	0.000183555	0.00360912
SULT1C2	401.674	0.648653	0.146511	4.42734	9.54e-06	0.000272918
TLN2	634.885	0.64811	0.145793	4.44541	8.77e-06	0.000252857
IRS1	2521.26	0.648072	0.166878	3.88351	0.000102958	0.00221835
PBXIP1	872.469	0.64585	0.199419	3.23866	0.00120095	0.0176255
YPEL5	456.002	0.645506	0.185336	3.4829	0.000496005	0.00837145
NEO1	445.548	0.645424	0.166408	3.87856	0.000105076	0.00226076
CHN2	339.404	0.644521	0.179961	3.58145	0.000341698	0.00613521
LRP2	579.871	0.644194	0.158668	4.06	4.91e-05	0.00115209
FAM161B	124.359	0.64267	0.210902	3.04724	0.00230955	0.0293083
PIR	230.831	0.638069	0.198632	3.21231	0.00131671	0.0189223
CEACAM1	6226.38	0.637693	0.19021	3.35257	0.000800641	0.0126159
RHOU	1084.18	0.636152	0.185478	3.4298	0.00060402	0.00994047
FAM13A	346.873	0.635682	0.22	2.88946	0.00385904	0.0441075
MERTK	461.297	0.635299	0.133261	4.76732	1.87e-06	6.49e-05
PDE4DIP	1543	0.634224	0.12448	5.09498	3.49e-07	1.42e-05
ARHGAP23	7458.27	0.634179	0.103564	6.12355	9.15e-10	6.1e-08
TRIM68	406.905	0.632777	0.135344	4.67534	2.93e-06	9.71e-05
MEGF9	488.122	0.632421	0.186026	3.39964	0.000674753	0.0108806
ATP11B	3065.28	0.632388	0.163122	3.87678	0.000105849	0.00227096
ACSS1	393.322	0.631421	0.168807	3.74049	0.000183663	0.00360912
ZFYVE1	367.589	0.628394	0.142051	4.42372	9.7e-06	0.000277011
SCOC	945.915	0.627577	0.136728	4.58995	4.43e-06	0.00014001
SUOX	2355.96	0.626683	0.123745	5.06433	4.1e-07	1.63e-05
MCTP2	616.744	0.625047	0.165032	3.78742	0.000152221	0.00307069
SEL1L	5364.95	0.624825	0.169586	3.68441	0.000229231	0.00435253
ENPP5	106.126	0.624207	0.187203	3.33438	0.000854883	0.0132806
CCNG2	393.187	0.62298	0.145926	4.26914	1.96e-05	0.000505207
OVOL2	592.554	0.621364	0.123281	5.04022	4.65e-07	1.83e-05
LEF1	271.323	0.619688	0.176031	3.52034	0.000430996	0.00749064
LMBRD1	534.608	0.618487	0.13661	4.52739	5.97e-06	0.000181781
SPRY1	404.022	0.618341	0.166232	3.71974	0.000199425	0.00387899
LMCD1	246.287	0.615669	0.180562	3.40973	0.000650266	0.0105642
BTD	340.054	0.615034	0.165309	3.72051	0.000198822	0.0038769
SLC2A3	323.224	0.614552	0.195577	3.14225	0.00167657	0.0227995
SIAE	1091.82	0.613524	0.201471	3.04522	0.00232513	0.0294339
PPM1K	223.1	0.610444	0.183463	3.32735	0.000876776	0.013521
SIRPA	143.31	0.607515	0.188589	3.22136	0.00127583	0.018457
SHROOM2	694.808	0.607408	0.161055	3.77142	0.000162319	0.00323997
BMP2	1154.49	0.605359	0.122127	4.95681	7.17e-07	2.71e-05
CYP4F11	326.534	0.604707	0.149459	4.04596	5.21e-05	0.00121092
FRMD3	2180.45	0.603507	0.190147	3.1739	0.00150406	0.020941
FOSL2	1182.93	0.602788	0.152195	3.96062	7.48e-05	0.00166663
KIAA1161	1491.28	0.600647	0.148158	4.05408	5.03e-05	0.0011744
TMEM173	153.938	0.598834	0.205048	2.92046	0.00349515	0.0408081
HOXA1	299.367	0.598298	0.139184	4.29862	1.72e-05	0.00045167
C9orf152	1350.21	0.598012	0.17969	3.32802	0.000874668	0.0135022
EVX1	1023.14	0.597991	0.145774	4.10219	4.09e-05	0.000982097
MGAT4A	442.381	0.596577	0.16166	3.69031	0.000223977	0.00427951
CCDC126	91.0723	0.595478	0.195233	3.05008	0.00228778	0.0291239
SH3PXD2A	1309.98	0.595282	0.188771	3.15345	0.00161351	0.0221002
ZER1	1003.23	0.59483	0.144538	4.1154	3.87e-05	0.000933408
CRY2	660.206	0.593024	0.126172	4.70014	2.6e-06	8.76e-05
CYP1B1	877.272	0.59191	0.200567	2.95118	0.00316563	0.0378212
SLCO2B1	1689.59	0.589043	0.133363	4.41683	1e-05	0.000285445
MSX1	313.384	0.588888	0.190268	3.09505	0.00196781	0.025947
TRANK1	287.612	0.587921	0.184088	3.1937	0.00140464	0.0199034
CLRN3	584.589	0.587434	0.162614	3.61245	0.000303321	0.00555114
CBX5	1224.32	0.586638	0.11878	4.93886	7.86e-07	2.95e-05
C7orf31	182.565	0.584333	0.197516	2.95841	0.00309229	0.0371907
TSPAN6	2084.43	0.58378	0.154824	3.77061	0.000162852	0.00324634
MAST3	508.922	0.583027	0.12945	4.50389	6.67e-06	0.000200692
TM7SF2	813.895	0.581822	0.132389	4.3948	1.11e-05	0.000311885
TMEM144	238.064	0.58165	0.150751	3.85834	0.00011416	0.00240845
KIAA1211L	122.34	0.581176	0.187591	3.0981	0.00194766	0.025726
DNAJB9	262.132	0.580568	0.151979	3.82004	0.000133428	0.00274629
CCDC121	126.434	0.580321	0.184307	3.14867	0.00164018	0.0224251
WFS1	1132.64	0.580242	0.114934	5.04848	4.45e-07	1.76e-05
ATP2A3	1184.71	0.579861	0.17324	3.34715	0.000816479	0.0127727
ARHGEF40	471.133	0.579555	0.145616	3.98003	6.89e-05	0.00155526
VMAC	138.575	0.577915	0.196404	2.94248	0.00325592	0.0385482
PRR26	210.645	0.577806	0.154427	3.74162	0.000182841	0.00360228
TFDP2	1437.99	0.5748	0.109781	5.23589	1.64e-07	7.11e-06
SORL1	4875.95	0.574034	0.183206	3.13328	0.00172864	0.0232991
SESN1	435.967	0.573503	0.150283	3.81615	0.00013555	0.00277867
PAPSS2	3024.66	0.573311	0.1591	3.60347	0.000313995	0.00570524
PLOD2	916.695	0.573105	0.141244	4.05754	4.96e-05	0.00116071
BMPR2	1242.42	0.569141	0.179227	3.17554	0.0014956	0.0209087
DNAJC22	1341.85	0.568361	0.13043	4.35758	1.32e-05	0.000361887
MYL9	510.406	0.568299	0.181049	3.13892	0.00169571	0.0229677
EGR1	2818.29	0.568126	0.113824	4.99125	6e-07	2.3e-05
C20orf112	2893.26	0.567175	0.145089	3.90914	9.26e-05	0.00201858
GBA	1438.33	0.566667	0.133577	4.24223	2.21e-05	0.000564036
ADPRH	140.717	0.564607	0.173464	3.2549	0.00113431	0.0168161
HPGD	1823.87	0.563653	0.109224	5.16052	2.46e-07	1.03e-05
BTBD3	1228.78	0.562972	0.164067	3.43135	0.000600589	0.00991625
ARHGEF2	2220.39	0.562841	0.135179	4.16368	3.13e-05	0.000768478
PGC	203.166	0.562759	0.178152	3.15888	0.00158379	0.0218112
RASSF3	2701.77	0.561133	0.146887	3.82018	0.000133355	0.00274629
RASA1	1471.88	0.560934	0.16102	3.48364	0.000494651	0.0083672
MSX2	1778.98	0.560764	0.18035	3.10931	0.00187524	0.0249648
CMTM6	10304.8	0.560038	0.129744	4.31647	1.59e-05	0.000422497
ZMIZ1	1617.28	0.559772	0.176143	3.17793	0.00148328	0.0207851
TTC30A	149.099	0.55931	0.186156	3.00452	0.00266	0.032957
VPS54	983.719	0.558373	0.165725	3.36928	0.000753643	0.0120117
PLBD1	2423.39	0.555088	0.119225	4.6558	3.23e-06	0.000105652
PIP5K1B	967.737	0.55458	0.165024	3.3606	0.00077774	0.0123111
AMOTL2	1858.4	0.554015	0.10518	5.26731	1.38e-07	6.04e-06
ZNF641	675.823	0.553557	0.158497	3.49255	0.00047844	0.00816573
MAN1A1	8565.35	0.553346	0.186526	2.96659	0.00301121	0.0363884
ANGPT1	295.394	0.553199	0.17032	3.248	0.0011622	0.017173
MFAP3L	294.003	0.552173	0.181026	3.05024	0.00228657	0.0291239
C7orf60	152.536	0.551597	0.17177	3.21125	0.00132157	0.0189384
PTPRE	165.8	0.551157	0.176204	3.12794	0.00176033	0.0236533
TMEM62	2116.78	0.550659	0.127844	4.30727	1.65e-05	0.000435876
EPHB3	676.342	0.550556	0.192243	2.86385	0.00418524	0.0469873
SAP130	1472.17	0.550153	0.138733	3.96556	7.32e-05	0.00164297
TMEM135	512.898	0.548924	0.152574	3.59776	0.000320974	0.00581119
CYP2J2	333.518	0.548872	0.142136	3.8616	0.000112645	0.00238977
GSDMB	1255.68	0.548032	0.157829	3.47232	0.00051599	0.00867983
ERBB3	10080.4	0.546483	0.172168	3.17413	0.00150285	0.020941
CPS1	589.765	0.539835	0.18369	2.93885	0.00329436	0.0389426
PJA2	1153.13	0.539617	0.171778	3.14137	0.00168162	0.0228478
SOS2	719.165	0.539392	0.15372	3.50893	0.000449913	0.00776567
KLHL5	315.776	0.538847	0.169479	3.17943	0.00147563	0.020697
LIMCH1	657.644	0.538631	0.169654	3.17488	0.00149899	0.0209087
RPGR	368.165	0.536868	0.135245	3.96961	7.2e-05	0.00162007
ZNF614	761.705	0.536422	0.185194	2.89653	0.00377313	0.0433211
TTC13	547.644	0.53546	0.160126	3.344	0.000825805	0.0128921
HNMT	807.256	0.534852	0.123454	4.3324	1.47e-05	0.000397236
SNX10	267.991	0.534467	0.181785	2.9401	0.00328103	0.0388153
GSKIP	1305.62	0.533052	0.132529	4.02215	5.77e-05	0.00132729
SKIL	2415.68	0.532642	0.17817	2.98952	0.0027942	0.0341189
ARV1	564.275	0.532236	0.127288	4.18136	2.9e-05	0.000715719
GLUL	2105.21	0.531722	0.111223	4.78068	1.75e-06	6.1e-05
DPYSL2	1024.58	0.530993	0.121756	4.36111	1.29e-05	0.000357389
SP5	807.613	0.529319	0.169874	3.11596	0.00183348	0.0244733
GK	260.646	0.527561	0.162706	3.24242	0.0011852	0.0174619
ZNF189	627.552	0.52572	0.176955	2.97093	0.00296899	0.0359641
TUBBP5	334.899	0.525575	0.162446	3.23539	0.00121477	0.017794
TAX1BP1	6536.24	0.523854	0.0986226	5.3117	1.09e-07	4.84e-06
PLEKHA2	567.268	0.523388	0.160501	3.26097	0.00111031	0.0165187
HFE	157.986	0.52317	0.179114	2.92088	0.00349043	0.0408081
ZNF468	664.597	0.522369	0.177332	2.94571	0.00322217	0.038268
KLHL2	467.771	0.521408	0.130114	4.0073	6.14e-05	0.00140289
NKD1	1531.41	0.520058	0.156507	3.3229	0.000890866	0.0137105
ALDH1A1	6869.65	0.519963	0.177504	2.9293	0.00339725	0.0398489
NDRG2	419.21	0.519843	0.178102	2.91879	0.00351395	0.0409961
BNIP3L	898.38	0.519587	0.114684	4.53061	5.88e-06	0.000179752
HSPA13	1006.17	0.519311	0.134525	3.86032	0.000113238	0.00239386
B4GALT4	930.222	0.514846	0.115404	4.46125	8.15e-06	0.000236816
ACSS2	2288.57	0.513918	0.180706	2.84395	0.00445587	0.0495133
PPP1R13B	1343.82	0.51315	0.123567	4.15282	3.28e-05	0.000804576
MORC4	2679.61	0.510047	0.115517	4.41535	1.01e-05	0.000286861
SLC9A3R1	4593.22	0.509468	0.132636	3.8411	0.000122483	0.00255917
PARP11	257.999	0.508864	0.157453	3.23186	0.00122988	0.0179446
C2orf88	986.786	0.508543	0.135417	3.75538	0.00017308	0.00342797
VIPR1	1387.26	0.507981	0.108372	4.68737	2.77e-06	9.24e-05
LANCL1	1846.19	0.50445	0.147454	3.42106	0.000623777	0.0101902
ANKRD46	181.07	0.504318	0.171179	2.94615	0.00321757	0.038268
TTC21B	369.566	0.503587	0.171381	2.93841	0.00329902	0.0389675
DUSP16	1201.55	0.501743	0.149251	3.36173	0.000774555	0.0122813
DNMT3A	260.349	0.500584	0.163438	3.06285	0.00219243	0.0282469
CHST15	1728.33	-0.500344	0.131148	-3.81511	0.00013612	0.00278661
SPC24	174.723	-0.500463	0.1668	-3.00037	0.00269651	0.0332737
AIM1L	1043.43	-0.500656	0.150759	-3.32091	0.000897254	0.0137948
ACTN4	11837.5	-0.502042	0.133458	-3.76179	0.000168702	0.00335417
ELFN1	193.524	-0.502573	0.162126	-3.09989	0.00193595	0.0255936
C19orf21	6745.73	-0.503145	0.135669	-3.70862	0.000208393	0.00402223
CASP8	932.81	-0.503771	0.140259	-3.59171	0.000328514	0.00591949
UACA	1470.76	-0.503812	0.150834	-3.34017	0.000837268	0.0130576
MBOAT7	3295.17	-0.505987	0.137229	-3.68716	0.000226767	0.00432195
CCDC112	148.176	-0.506961	0.175146	-2.8945	0.00379764	0.0435696
ZNF697	223.516	-0.509143	0.170015	-2.9947	0.00274719	0.0336802
TRIM16	689.016	-0.509522	0.155153	-3.28399	0.00102348	0.0154447
STOM	834.56	-0.509545	0.176554	-2.88606	0.00390096	0.0444862
PARD3	3342.46	-0.510182	0.131554	-3.87812	0.000105268	0.00226169
RRAS	605.942	-0.516131	0.164464	-3.13826	0.00169952	0.0229677
TNK2	720.326	-0.516619	0.154916	-3.33484	0.00085349	0.0132806
RASA3	182.185	-0.517039	0.165912	-3.11633	0.00183115	0.0244733
ARHGEF18	1731.74	-0.518459	0.11544	-4.49114	7.08e-06	0.000210268
RHBDF2	1689.46	-0.519448	0.138759	-3.74354	0.000181445	0.00357942
ZYX	5446.07	-0.519958	0.155972	-3.33366	0.000857106	0.0132806
NCS1	1189.56	-0.52005	0.138482	-3.75536	0.000173091	0.00342797
BOLA3-AS1	343.229	-0.520182	0.140106	-3.71278	0.000204992	0.00396162
GYLTL1B	659.973	-0.520917	0.138936	-3.74934	0.000177301	0.0035032
GPR39	596.642	-0.521224	0.129157	-4.03559	5.45e-05	0.00126309
MYADM	1500.48	-0.523378	0.115097	-4.54728	5.43e-06	0.000167442
TNFRSF21	4921.84	-0.52507	0.130379	-4.02725	5.64e-05	0.00130472
SLC9A7	1521.27	-0.525674	0.137248	-3.83012	0.000128081	0.00266514
CYP26B1	503.807	-0.525718	0.154843	-3.39517	0.00068586	0.0110246
PLK3	202.484	-0.526618	0.169537	-3.10621	0.00189501	0.0251618
WBSCR27	232.566	-0.526687	0.168934	-3.1177	0.00182267	0.0243933
SERPINB1	3704.16	-0.526869	0.166944	-3.15596	0.0015997	0.0219309
LXN	1664.3	-0.532256	0.116071	-4.58562	4.53e-06	0.000142353
LAD1	8618.09	-0.532346	0.11875	-4.4829	7.36e-06	0.00021635
MET	7975.74	-0.534997	0.187312	-2.85617	0.00428781	0.0478558
RTKN2	459.058	-0.535441	0.172276	-3.10804	0.0018833	0.0250283
KIAA0513	339.588	-0.535745	0.140185	-3.82169	0.000132539	0.00273542
TNFAIP8	398.699	-0.53618	0.137038	-3.91263	9.13e-05	0.00199255
IDS	2168.49	-0.536875	0.145811	-3.68199	0.000231424	0.00438868
ACTR5	1066.57	-0.537574	0.160573	-3.34785	0.000814403	0.0127598
PPP1R14B	4129.33	-0.539635	0.173417	-3.11177	0.00185967	0.0247793
MGAT4B	7442.25	-0.539845	0.132809	-4.06483	4.81e-05	0.001132
PPT1	5761.94	-0.540091	0.114325	-4.72415	2.31e-06	7.87e-05
MAP7D1	923.334	-0.540952	0.152749	-3.54144	0.000397948	0.00698017
SIRT6	535.088	-0.5442	0.182028	-2.98965	0.00279298	0.0341189
KLHL17	238.324	-0.545382	0.188147	-2.8987	0.0037471	0.0430874
BMP1	626.337	-0.547011	0.127771	-4.28118	1.86e-05	0.000482088
JAG1	5890.51	-0.547227	0.171428	-3.19217	0.00141211	0.0199906
S100A10	13443.3	-0.548244	0.130241	-4.20946	2.56e-05	0.00064159
LAMB3	2954.73	-0.549412	0.16486	-3.33259	0.000860409	0.0133092
CLIP4	404.511	-0.550835	0.150793	-3.65291	0.000259288	0.00483855
CD47	2332.93	-0.552635	0.159251	-3.47021	0.000520049	0.00873844
SPHK1	364.31	-0.554869	0.153893	-3.60555	0.000311491	0.00568696
CDC25B	7111.85	-0.556954	0.10252	-5.43264	5.55e-08	2.65e-06
LOC541471	373.098	-0.557561	0.184641	-3.0197	0.00253024	0.0315553
NAT8L	604.949	-0.557724	0.157121	-3.54965	0.00038574	0.00683462
LINC00152	384.911	-0.558991	0.193323	-2.89149	0.00383423	0.043923
TP53I11	1162.59	-0.559247	0.148242	-3.77253	0.0001616	0.00323413
SLC35B4	270.764	-0.561407	0.178888	-3.13831	0.00169926	0.0229677
C1orf226	674.36	-0.561881	0.123732	-4.54112	5.6e-06	0.000171712
PLEKHN1	261.056	-0.562276	0.153051	-3.67379	0.000238982	0.00450949
SNHG1	1180.92	-0.564102	0.178198	-3.16559	0.00154767	0.0214304
SLC38A2	3568	-0.567102	0.179683	-3.15612	0.00159884	0.0219309
TAGLN2	7781.67	-0.569191	0.13577	-4.19231	2.76e-05	0.000686479
TSC22D1	2730.35	-0.569258	0.130437	-4.36423	1.28e-05	0.000353621
TSPAN15	3028.54	-0.570369	0.130835	-4.35943	1.3e-05	0.000359484
EZR	14345.3	-0.5711	0.102038	-5.59691	2.18e-08	1.15e-06
FOXQ1	1143.12	-0.572443	0.140158	-4.08427	4.42e-05	0.00104778
DNM3	284.199	-0.572865	0.188598	-3.03749	0.00238556	0.0300969
TICAM1	330.901	-0.574088	0.178702	-3.21253	0.00131569	0.0189223
MCU	1309.86	-0.574517	0.123387	-4.65623	3.22e-06	0.000105652
SQSTM1	19690.8	-0.575018	0.117786	-4.8819	1.05e-06	3.83e-05
MAPRE2	1389.7	-0.576884	0.141441	-4.07861	4.53e-05	0.00107197
DKK3	3916.8	-0.578136	0.101072	-5.72002	1.07e-08	5.86e-07
KLK11	534.493	-0.579769	0.149049	-3.88979	0.000100331	0.00217213
MRPS6	2030.32	-0.579907	0.150093	-3.86366	0.000111699	0.00237635
CALD1	635.045	-0.580183	0.156699	-3.70252	0.000213468	0.00409417
ITGA3	8298.96	-0.580851	0.161656	-3.59312	0.000326737	0.005895
LHFPL2	1572.84	-0.584515	0.15397	-3.7963	0.00014687	0.00298257
MYO5B	4747.28	-0.585196	0.128474	-4.55499	5.24e-06	0.000161745
SDCCAG8	195.25	-0.587139	0.183975	-3.1914	0.00141586	0.0200197
EGLN3	769.25	-0.587782	0.187276	-3.13859	0.00169763	0.0229677
ANKMY1	342.609	-0.589563	0.179532	-3.28388	0.00102389	0.0154447
CPPED1	708.458	-0.591039	0.142945	-4.13472	3.55e-05	0.000862372
PRKAR1B	1939.33	-0.591216	0.116345	-5.08156	3.74e-07	1.51e-05
SQRDL	647.349	-0.591519	0.137063	-4.31566	1.59e-05	0.000422576
TOB1	7744.56	-0.591721	0.141661	-4.17703	2.95e-05	0.000728269
FAM216A	491.126	-0.592315	0.125271	-4.72827	2.26e-06	7.73e-05
EHD1	3648.12	-0.593752	0.133551	-4.44587	8.75e-06	0.000252797
ATAD3B	784.637	-0.594363	0.192144	-3.09332	0.00197931	0.0260535
SH3BGRL3	4233.3	-0.597202	0.164567	-3.62892	0.000284606	0.00525294
IRAK1	8402.67	-0.597321	0.116793	-5.11434	3.15e-07	1.3e-05
CD58	222.142	-0.597897	0.188561	-3.17084	0.00151998	0.0210661
FAM107B	1472.36	-0.599058	0.114931	-5.21232	1.86e-07	7.96e-06
EREG	3805.42	-0.602576	0.196372	-3.06855	0.002151	0.0278825
IFRD1	1413.51	-0.602718	0.153195	-3.93433	8.34e-05	0.00182872
ABCC1	2269.05	-0.602796	0.141749	-4.25257	2.11e-05	0.000541325
TMEM43	3917.2	-0.604603	0.127612	-4.73783	2.16e-06	7.42e-05
HSD3B7	605.62	-0.60705	0.135181	-4.49063	7.1e-06	0.000210268
SLC35E4	566.071	-0.607655	0.148697	-4.08654	4.38e-05	0.00104249
ACOT9	1245.03	-0.608388	0.135319	-4.49597	6.93e-06	0.000207083
CMTM7	1838.48	-0.60875	0.148052	-4.11172	3.93e-05	0.00094691
ADAT3	141.798	-0.609267	0.188534	-3.23161	0.00123096	0.0179446
SSFA2	5381.72	-0.609994	0.191164	-3.19094	0.00141812	0.0200197
TIMP1	3664.68	-0.610208	0.151927	-4.01647	5.91e-05	0.00135762
CACHD1	142.312	-0.613225	0.204902	-2.99277	0.00276456	0.0338385
KCTD1	952.675	-0.614358	0.148051	-4.14963	3.33e-05	0.000813087
SERPINB5	10888.7	-0.615609	0.130923	-4.70207	2.58e-06	8.69e-05
PLIN3	2062.53	-0.617433	0.167008	-3.69704	0.00021813	0.00417831
RNPEPL1	2810.72	-0.617697	0.197269	-3.13125	0.00174066	0.0234195
GDPD5	707.661	-0.617802	0.144586	-4.27291	1.93e-05	0.000497576
GPC1	1987.29	-0.618054	0.142117	-4.3489	1.37e-05	0.000373805
TTC39A	496.515	-0.618564	0.1396	-4.43096	9.38e-06	0.000269381
IL4R	1456.55	-0.62202	0.120331	-5.16924	2.35e-07	9.86e-06
LOC100630918	116.317	-0.622766	0.19676	-3.1651	0.00155031	0.0214473
LURAP1L	803.224	-0.624567	0.147505	-4.23421	2.29e-05	0.000583568
STX1A	247.094	-0.625286	0.182253	-3.43087	0.00060165	0.00991866
ADAMTSL4	429.05	-0.625761	0.139394	-4.48916	7.15e-06	0.000211314
C19orf44	190.367	-0.628976	0.182265	-3.4509	0.000558727	0.00930801
WDR90	344.18	-0.630373	0.217537	-2.89778	0.00375814	0.0431817
HCN1	653.646	-0.630902	0.177857	-3.54725	0.000389268	0.00686758
PPP3CA	1357.9	-0.631453	0.189419	-3.33364	0.000857182	0.0132806
PIM1	1094.74	-0.637877	0.194983	-3.27145	0.00106996	0.0159968
BACE2	2066.04	-0.639222	0.116138	-5.50398	3.71e-08	1.86e-06
PTHLH	79.1815	-0.639273	0.206576	-3.09462	0.00197066	0.0259621
ENO3	101.901	-0.642542	0.192754	-3.33347	0.000857686	0.0132806
FHL3	300.739	-0.645033	0.210302	-3.06717	0.00216094	0.0279836
ASB9	113.858	-0.647449	0.198952	-3.2543	0.00113673	0.0168294
C10orf54	1444.21	-0.647775	0.180041	-3.59792	0.000320767	0.00581119
GALNT18	88.3298	-0.651279	0.211108	-3.08505	0.0020352	0.0266276
UBASH3B	1538.13	-0.651864	0.153429	-4.24864	2.15e-05	0.000549979
MAPRE3	595.958	-0.651954	0.161999	-4.02444	5.71e-05	0.00131639
NFIL3	486.067	-0.652435	0.15125	-4.31362	1.61e-05	0.000425751
TSPAN1	83.3488	-0.654871	0.222309	-2.94577	0.00322152	0.038268
RAP2B	1454.39	-0.654874	0.13047	-5.01936	5.18e-07	2.02e-05
G6PD	5531.95	-0.655662	0.12325	-5.31979	1.04e-07	4.64e-06
NPNT	3094.95	-0.659194	0.147646	-4.4647	8.02e-06	0.000233775
EEF1A2	2437.24	-0.660697	0.126679	-5.21554	1.83e-07	7.84e-06
ANXA3	1975.18	-0.661996	0.15797	-4.19063	2.78e-05	0.000690457
NT5DC3	542.145	-0.662705	0.169764	-3.90368	9.47e-05	0.00206174
STK39	1046.48	-0.665622	0.195725	-3.40081	0.000671876	0.0108457
PKDCC	308.344	-0.665823	0.190784	-3.48993	0.000483142	0.00821828
MAFK	1389.84	-0.665969	0.113105	-5.88807	3.91e-09	2.33e-07
SESTD1	1076.48	-0.6687	0.148487	-4.50342	6.69e-06	0.000200734
PHLDB2	376.54	-0.669733	0.185114	-3.61796	0.000296939	0.00545405
OBFC1	457.253	-0.670629	0.185497	-3.6153	0.000299997	0.00549692
LOC650368	283.74	-0.670683	0.154607	-4.33798	1.44e-05	0.000390756
CDA	620.893	-0.670815	0.204478	-3.28061	0.00103582	0.0156092
CHMP2B	2339.8	-0.672094	0.109782	-6.12205	9.24e-10	6.13e-08
LGALS3	18757.6	-0.672952	0.142528	-4.72153	2.34e-06	7.94e-05
CTNNAL1	4582.96	-0.67344	0.147165	-4.57607	4.74e-06	0.000147778
NPAS2	799.242	-0.677485	0.150947	-4.48824	7.18e-06	0.000211812
SH3KBP1	2824.85	-0.678327	0.11337	-5.98329	2.19e-09	1.34e-07
F3	310.557	-0.679125	0.161589	-4.2028	2.64e-05	0.000657583
SCARA3	380.433	-0.679799	0.155036	-4.38479	1.16e-05	0.000324439
TBC1D8	577.551	-0.680731	0.148085	-4.5969	4.29e-06	0.000136273
FSTL3	747.847	-0.681041	0.139155	-4.89411	9.88e-07	3.61e-05
PDP1	1462.94	-0.681262	0.160019	-4.25738	2.07e-05	0.000530714
B4GALNT4	369.43	-0.68193	0.138464	-4.92494	8.44e-07	3.13e-05
GAS6-AS1	43.3631	-0.685012	0.238936	-2.86692	0.00414482	0.0466369
ASB4	1470.7	-0.686385	0.163055	-4.20952	2.56e-05	0.00064159
RASSF6	290.388	-0.688566	0.185452	-3.71291	0.000204892	0.00396162
GPR114	508.632	-0.688675	0.132747	-5.18788	2.13e-07	9e-06
PTRF	1754.8	-0.688696	0.114541	-6.01266	1.82e-09	1.14e-07
AKR7A3	681.724	-0.68895	0.159462	-4.32047	1.56e-05	0.000416389
TUBB3	2817.61	-0.68963	0.151376	-4.55575	5.22e-06	0.000161484
ABCC2	1496.9	-0.692744	0.216358	-3.20184	0.00136554	0.01944
FABP5	509.826	-0.693573	0.153707	-4.51232	6.41e-06	0.000193643
FAM43A	267.65	-0.694322	0.154609	-4.49083	7.09e-06	0.000210268
AGPAT9	193.437	-0.695081	0.180602	-3.84869	0.00011875	0.00249145
APOBEC3B	1217.38	-0.695931	0.138032	-5.0418	4.61e-07	1.81e-05
MPP3	101.931	-0.697047	0.221457	-3.14754	0.00164649	0.0224709
GULP1	485.096	-0.698068	0.207203	-3.36901	0.00075439	0.0120117
ZNF692	307.809	-0.69993	0.177655	-3.93982	8.15e-05	0.0017951
PTPRH	419.822	-0.700076	0.160091	-4.37299	1.23e-05	0.000340329
HMGA1	17507	-0.701308	0.131175	-5.34636	8.97e-08	4.08e-06
PLP2	5286.76	-0.703209	0.127469	-5.51668	3.45e-08	1.74e-06
TPM2	3412.57	-0.705191	0.153437	-4.59598	4.31e-06	0.000136589
RNF223	175.997	-0.70692	0.210778	-3.35386	0.00079694	0.0125706
CLU	8996.03	-0.707365	0.157428	-4.49326	7.01e-06	0.000209322
S100A11	9354.65	-0.708232	0.168283	-4.20858	2.57e-05	0.000642031
CDKN2B	596.307	-0.712313	0.126356	-5.63735	1.73e-08	9.3e-07
ADCY7	320.205	-0.715141	0.160306	-4.46111	8.15e-06	0.000236816
ASPH	8463.6	-0.716936	0.136009	-5.27123	1.36e-07	5.95e-06
HEPH	1527.21	-0.719628	0.212178	-3.39163	0.000694782	0.0111562
RPS6KA5	469.653	-0.720391	0.146715	-4.91016	9.1e-07	3.35e-05
BATF	582.549	-0.721714	0.151107	-4.77618	1.79e-06	6.22e-05
NOTCH3	356.254	-0.725069	0.194206	-3.73351	0.000188827	0.00369624
SBSPON	1486.23	-0.72716	0.11675	-6.22836	4.71e-10	3.38e-08
TNFRSF1B	1714.77	-0.72817	0.172511	-4.22101	2.43e-05	0.000614715
TACSTD2	2408.01	-0.728856	0.123163	-5.9178	3.26e-09	1.97e-07
KCNE3	1292.46	-0.729083	0.130875	-5.57083	2.54e-08	1.31e-06
KCNN4	84.8777	-0.729666	0.19704	-3.70313	0.000212956	0.00408951
HES7	48.3995	-0.730215	0.231963	-3.14799	0.00164399	0.022457
CYP39A1	72.0419	-0.73108	0.20913	-3.49582	0.000472606	0.00808201
SDCBP	5230.82	-0.734932	0.105409	-6.97216	3.12e-12	3.02e-10
RHOB	1437.29	-0.735399	0.216524	-3.39639	0.00068282	0.0109873
TMEM158	123.946	-0.736452	0.184587	-3.98974	6.61e-05	0.00149965
ARSJ	254.696	-0.737705	0.189658	-3.88966	0.000100384	0.00217213
STAMBPL1	551.566	-0.737878	0.152001	-4.85444	1.21e-06	4.35e-05
FADS3	448.805	-0.739639	0.137706	-5.37116	7.82e-08	3.61e-06
ADAM23	140.286	-0.741948	0.1789	-4.14729	3.36e-05	0.000818988
TIMP2	2882.39	-0.746698	0.207169	-3.60429	0.000313008	0.00569622
IL6R	634.917	-0.746993	0.147285	-5.07176	3.94e-07	1.59e-05
ST3GAL5	342.506	-0.748016	0.200325	-3.73401	0.000188455	0.00369372
PCDHAC1	247.796	-0.748289	0.231255	-3.23577	0.00121315	0.0177874
MIR614	218.354	-0.754372	0.164194	-4.59438	4.34e-06	0.000137353
F2RL1	1519.7	-0.754413	0.122205	-6.17335	6.69e-10	4.64e-08
SEMA4B	2302.73	-0.754439	0.188291	-4.00677	6.16e-05	0.00140393
CAV2	220.774	-0.754508	0.157085	-4.80318	1.56e-06	5.49e-05
ANXA4	6867.08	-0.758688	0.0998749	-7.59638	3.05e-14	4.32e-12
RIN1	1114.66	-0.759788	0.139752	-5.43669	5.43e-08	2.6e-06
EPB41L1	18023.2	-0.761144	0.132235	-5.75599	8.61e-09	4.86e-07
BDNF	318.35	-0.761693	0.173687	-4.38544	1.16e-05	0.000324402
PRSS21	1140.4	-0.763188	0.142928	-5.33967	9.31e-08	4.21e-06
CPNE7	591.128	-0.76353	0.152324	-5.01253	5.37e-07	2.07e-05
MST1R	2075.09	-0.765806	0.139352	-5.49547	3.9e-08	1.95e-06
GPRC5A	7751.64	-0.766497	0.132002	-5.80671	6.37e-09	3.64e-07
C4orf32	637.504	-0.767783	0.130412	-5.88735	3.92e-09	2.33e-07
NABP1	598.119	-0.770354	0.157796	-4.88196	1.05e-06	3.83e-05
AQP11	113.161	-0.771694	0.192417	-4.01053	6.06e-05	0.00138801
ST3GAL1	295.742	-0.771738	0.188903	-4.08537	4.4e-05	0.00104447
SFN	2121.86	-0.775804	0.1379	-5.62586	1.85e-08	9.91e-07
TMSB10	19906.4	-0.777076	0.151766	-5.12024	3.05e-07	1.26e-05
WNT7B	233.659	-0.778585	0.153532	-5.07116	3.95e-07	1.59e-05
NTN4	417.475	-0.779835	0.181925	-4.28658	1.81e-05	0.000473563
FFAR4	510.42	-0.783396	0.161344	-4.85544	1.2e-06	4.33e-05
ANXA2P2	168.057	-0.790837	0.16505	-4.79149	1.66e-06	5.79e-05
AKR1B10	136.058	-0.791921	0.187706	-4.21894	2.45e-05	0.000618317
C16orf52	337.748	-0.795147	0.208236	-3.81848	0.000134275	0.00275627
SMOX	443.42	-0.798797	0.17527	-4.55752	5.18e-06	0.000160462
TRIOBP	1373.05	-0.800384	0.177091	-4.51962	6.19e-06	0.000187827
CAP2	279.033	-0.801302	0.209238	-3.82962	0.00012834	0.00266688
BMP6	113.058	-0.802361	0.211834	-3.78768	0.000152058	0.00307069
HS3ST1	70.8509	-0.803196	0.233681	-3.43714	0.000587887	0.00972955
TRERF1	295.41	-0.803844	0.18535	-4.3369	1.45e-05	0.000391402
PRR15	1701.72	-0.805342	0.115246	-6.98806	2.79e-12	2.71e-10
FAM102A	3016.98	-0.807047	0.125076	-6.45246	1.1e-10	8.62e-09
RAMP1	496.22	-0.809555	0.161366	-5.01689	5.25e-07	2.03e-05
SMKR1	42.7458	-0.809556	0.236643	-3.42101	0.000623893	0.0101902
ACTL8	151.958	-0.815081	0.193009	-4.22301	2.41e-05	0.000610274
ALPP	302.242	-0.8161	0.234304	-3.48308	0.000495673	0.00837145
LOC284454	59.6462	-0.816797	0.232796	-3.50864	0.000450398	0.00776567
CCDC84	311.919	-0.817319	0.161621	-5.057	4.26e-07	1.69e-05
S100A14	5318.79	-0.818295	0.214831	-3.80901	0.000139524	0.00285246
KRT19	126090	-0.819091	0.136378	-6.00602	1.9e-09	1.17e-07
SLCO1B3	538.739	-0.819691	0.129858	-6.31221	2.75e-10	2.03e-08
FOSL1	880.75	-0.821348	0.129133	-6.36046	2.01e-10	1.52e-08
ACP6	1538.8	-0.821348	0.153493	-5.35103	8.75e-08	4e-06
NOXA1	98.2184	-0.822538	0.230554	-3.56766	0.000360177	0.00644416
NELL1	180.25	-0.82353	0.215192	-3.82695	0.000129741	0.0026923
SFR1	345.621	-0.824621	0.166591	-4.94996	7.42e-07	2.79e-05
C11orf80	384.292	-0.826069	0.148104	-5.57764	2.44e-08	1.27e-06
LTBP3	3031.66	-0.826524	0.138953	-5.94821	2.71e-09	1.65e-07
CAPG	4583.61	-0.828831	0.193589	-4.2814	1.86e-05	0.000482088
CTXN1	588.519	-0.832201	0.192821	-4.31592	1.59e-05	0.000422576
PPP1R15A	950.324	-0.835714	0.145237	-5.75415	8.71e-09	4.9e-07
LMNA	13750	-0.836238	0.151506	-5.51952	3.4e-08	1.73e-06
PPP1R14C	568.458	-0.841707	0.122348	-6.87961	6e-12	5.7e-10
ITGB4	7328.78	-0.842537	0.12176	-6.91964	4.53e-12	4.35e-10
PRSS22	459.009	-0.847428	0.181786	-4.66167	3.14e-06	0.000103572
S100A6	20665.8	-0.848597	0.178079	-4.76529	1.89e-06	6.54e-05
TFF1	44.3377	-0.851665	0.268214	-3.17532	0.00149674	0.0209087
KRT15	5058.1	-0.855826	0.149386	-5.72896	1.01e-08	5.58e-07
KLF6	1672.91	-0.855902	0.184595	-4.63664	3.54e-06	0.000114693
CAPN2	2892.68	-0.856128	0.130242	-6.57334	4.92e-11	4.15e-09
PLCD3	2965.99	-0.856946	0.170801	-5.01722	5.24e-07	2.03e-05
PITPNC1	168.863	-0.860292	0.20061	-4.28839	1.8e-05	0.000470534
DUSP5	545.975	-0.862115	0.170135	-5.06723	4.04e-07	1.61e-05
C19orf33	1109.28	-0.862764	0.164332	-5.25012	1.52e-07	6.6e-06
H1F0	11753.4	-0.86809	0.195808	-4.43336	9.28e-06	0.0002669
BIK	187.823	-0.875262	0.175026	-5.00076	5.71e-07	2.19e-05
SEC14L2	270.678	-0.878857	0.174708	-5.03043	4.89e-07	1.91e-05
MACC1	889.144	-0.880436	0.236694	-3.71973	0.00019944	0.00387899
ABCC3	5066.51	-0.881214	0.168891	-5.21764	1.81e-07	7.78e-06
MFI2	1559.94	-0.883575	0.126161	-7.00357	2.5e-12	2.46e-10
TRIM47	707.915	-0.883739	0.146049	-6.05097	1.44e-09	9.23e-08
DPY19L1	2035.85	-0.885139	0.161162	-5.49225	3.97e-08	1.96e-06
MALL	2406.72	-0.887308	0.188444	-4.7086	2.49e-06	8.44e-05
CUEDC1	195.94	-0.889228	0.192604	-4.61687	3.9e-06	0.000124609
CD109	444.887	-0.894556	0.250063	-3.57732	0.000347141	0.00622558
EHD2	652.506	-0.896199	0.133411	-6.71758	1.85e-11	1.65e-09
LOC201651	35.3391	-0.897494	0.261278	-3.43502	0.000592509	0.00979348
SFXN3	655.176	-0.900461	0.144965	-6.21158	5.25e-10	3.71e-08
FLNA	22940.9	-0.90347	0.144655	-6.24567	4.22e-10	3.04e-08
INPP1	286.546	-0.906961	0.186945	-4.85149	1.23e-06	4.39e-05
ANKRD10	1063.38	-0.907246	0.12808	-7.08346	1.41e-12	1.5e-10
OTUB2	571.084	-0.907426	0.150453	-6.03128	1.63e-09	1.03e-07
ADRA1D	383.039	-0.908365	0.194229	-4.67676	2.91e-06	9.68e-05
CITED1	56.3969	-0.910935	0.223431	-4.07703	4.56e-05	0.00107758
LGALS1	520.194	-0.915791	0.217574	-4.20911	2.56e-05	0.00064159
MEGF6	655.191	-0.915898	0.189789	-4.82587	1.39e-06	4.96e-05
SLCO3A1	298.986	-0.921388	0.156354	-5.89298	3.79e-09	2.27e-07
SOX4	1891.71	-0.927781	0.146753	-6.32207	2.58e-10	1.92e-08
ANXA2	22053.7	-0.928784	0.126061	-7.36771	1.74e-13	2.09e-11
PERP	5835.25	-0.929914	0.118649	-7.83754	4.59e-15	7.27e-13
LIF	406.65	-0.93835	0.171109	-5.48393	4.16e-08	2.03e-06
PCSK5	333.138	-0.942931	0.154294	-6.11125	9.89e-10	6.5e-08
PGM5	92.1089	-0.951138	0.219317	-4.33683	1.45e-05	0.000391402
MYEOV	3925.9	-0.953545	0.115563	-8.25127	1.57e-16	2.77e-14
P2RY2	501.63	-0.957012	0.176966	-5.40789	6.38e-08	3.01e-06
GEM	123.514	-0.957846	0.185817	-5.15478	2.54e-07	1.06e-05
SERPIND1	226.82	-0.958943	0.159041	-6.02953	1.64e-09	1.03e-07
INHBB	1161.56	-0.962768	0.11604	-8.29688	1.07e-16	1.91e-14
MTMR11	625.547	-0.962974	0.167055	-5.76441	8.19e-09	4.64e-07
TYMP	294.042	-0.96594	0.160063	-6.03475	1.59e-09	1.01e-07
SMAD3	2050.45	-0.967891	0.13746	-7.04125	1.91e-12	1.98e-10
KRT7	15386.9	-0.971041	0.279588	-3.47311	0.000514457	0.00866364
SLC45A3	233.588	-0.971341	0.151947	-6.39265	1.63e-10	1.24e-08
MDFI	873.52	-0.97564	0.151686	-6.43198	1.26e-10	9.76e-09
MOSPD1	778.49	-0.977492	0.146574	-6.66894	2.58e-11	2.25e-09
SLC6A20	1295.02	-0.978781	0.176097	-5.55819	2.73e-08	1.41e-06
VAMP5	311.259	-0.979378	0.168048	-5.82797	5.61e-09	3.22e-07
GSN	7350.97	-0.987826	0.124272	-7.94893	1.88e-15	3.07e-13
CD14	342.239	-0.989296	0.199747	-4.95275	7.32e-07	2.76e-05
KLK8	542.775	-0.990316	0.182745	-5.4191	5.99e-08	2.84e-06
KLK6	12675.1	-0.991337	0.146933	-6.74685	1.51e-11	1.37e-09
ECM1	232.826	-0.993529	0.258252	-3.84712	0.000119513	0.002504
STEAP4	244.035	-0.994841	0.200616	-4.95893	7.09e-07	2.69e-05
SH2D5	176.308	-0.997244	0.18419	-5.41422	6.16e-08	2.91e-06
ISG20	503.035	-1.00039	0.203912	-4.90598	9.3e-07	3.41e-05
PHLDA1	3738.65	-1.00135	0.108674	-9.21428	3.13e-20	7.56e-18
IFI16	515.542	-1.00286	0.161625	-6.20485	5.47e-10	3.85e-08
MCC	695.259	-1.00481	0.208309	-4.82366	1.41e-06	5e-05
RGS2	234.665	-1.00729	0.193885	-5.19528	2.04e-07	8.67e-06
LOC100862671	337.582	-1.00786	0.175447	-5.74451	9.22e-09	5.13e-07
ARHGDIB	167.555	-1.0141	0.188932	-5.36756	7.98e-08	3.67e-06
APOL1	2847.7	-1.0176	0.140519	-7.24173	4.43e-13	4.98e-11
MYOF	11161.7	-1.03257	0.166931	-6.18564	6.19e-10	4.31e-08
LOC100287177	40.4037	-1.0349	0.243891	-4.24327	2.2e-05	0.00056237
SLC22A3	265.32	-1.03995	0.169255	-6.14429	8.03e-10	5.4e-08
NRP2	494.981	-1.04667	0.186304	-5.61807	1.93e-08	1.03e-06
DCBLD2	2650.63	-1.05692	0.222404	-4.75223	2.01e-06	6.96e-05
BHLHE41	105.518	-1.05843	0.20548	-5.15101	2.59e-07	1.08e-05
KRT16P3	52.8568	-1.06595	0.257947	-4.13244	3.59e-05	0.000869549
SMIM10	125.198	-1.06702	0.202532	-5.26839	1.38e-07	6.02e-06
PLAUR	171.371	-1.06813	0.19793	-5.39648	6.8e-08	3.17e-06
FYB	1284.89	-1.07029	0.20956	-5.10734	3.27e-07	1.34e-05
PCED1B	425.983	-1.07118	0.204755	-5.23151	1.68e-07	7.23e-06
MYO15B	1485.62	-1.07847	0.115702	-9.32107	1.15e-20	2.82e-18
RAB27B	1180.27	-1.07978	0.200321	-5.39022	7.04e-08	3.27e-06
CEACAM6	21838.7	-1.1002	0.148409	-7.41329	1.23e-13	1.52e-11
S100A16	3635.33	-1.10318	0.155702	-7.08523	1.39e-12	1.5e-10
SLC15A1	744.364	-1.11258	0.149789	-7.4276	1.11e-13	1.39e-11
B3GNT7	404.832	-1.11678	0.15414	-7.24519	4.32e-13	4.9e-11
LYPD3	192.592	-1.11908	0.184257	-6.07344	1.25e-09	8.09e-08
KRT20	7046.72	-1.11928	0.0999176	-11.202	3.98e-29	1.73e-26
EVA1C	586.271	-1.12024	0.150041	-7.46624	8.25e-14	1.1e-11
REG4	70.8349	-1.12201	0.219132	-5.12023	3.05e-07	1.26e-05
TRIM31	11745.6	-1.12758	0.123833	-9.10565	8.58e-20	2e-17
GAST	62.6295	-1.13195	0.251957	-4.49262	7.04e-06	0.00020954
COTL1	7227.67	-1.1361	0.152732	-7.43857	1.02e-13	1.3e-11
CPLX1	363.735	-1.13757	0.14724	-7.72597	1.11e-14	1.64e-12
S100A4	535.587	-1.14357	0.176237	-6.48881	8.65e-11	6.95e-09
SERPINE2	4964.56	-1.14606	0.162964	-7.03257	2.03e-12	2.08e-10
TNFRSF12A	1830.55	-1.156	0.178726	-6.46801	9.93e-11	7.86e-09
AMIGO2	1929.02	-1.15938	0.113834	-10.1848	2.32e-24	7.83e-22
UPP1	746.344	-1.17797	0.140958	-8.35689	6.44e-17	1.17e-14
LAMC2	1497.82	-1.1838	0.159813	-7.4074	1.29e-13	1.58e-11
TRIB2	154.733	-1.18464	0.192137	-6.16564	7.02e-10	4.85e-08
MEF2C	284.166	-1.19644	0.169068	-7.07668	1.48e-12	1.57e-10
KIAA0040	1338.01	-1.20452	0.120461	-9.99928	1.54e-23	4.96e-21
BPIFA2	31.9386	-1.20765	0.273973	-4.4079	1.04e-05	0.000295251
FLJ20021	142.567	-1.219	0.21391	-5.69864	1.21e-08	6.62e-07
SYTL4	697.838	-1.22392	0.16941	-7.22458	5.03e-13	5.57e-11
FJX1	230.827	-1.22495	0.197136	-6.21371	5.17e-10	3.69e-08
ETS1	193.479	-1.23481	0.180359	-6.84636	7.58e-12	7.1e-10
DKFZP434K028	26.2475	-1.23503	0.269702	-4.57924	4.67e-06	0.000146162
S100A2	58.096	-1.23654	0.248816	-4.96972	6.71e-07	2.55e-05
ELFN2	711.094	-1.24148	0.177182	-7.00677	2.44e-12	2.43e-10
GJB3	519.583	-1.24582	0.168573	-7.3904	1.46e-13	1.78e-11
NMU	594.757	-1.24693	0.164424	-7.58366	3.36e-14	4.72e-12
FHL2	799.246	-1.25148	0.228043	-5.48791	4.07e-08	1.99e-06
CLCF1	88.0907	-1.25542	0.213323	-5.88508	3.98e-09	2.35e-07
STRIP2	407.831	-1.26076	0.204618	-6.1615	7.21e-10	4.93e-08
CREG2	124.577	-1.26471	0.187101	-6.75951	1.38e-11	1.26e-09
COL17A1	3264.69	-1.26671	0.142148	-8.91116	5.05e-19	1.13e-16
FRMD5	599.77	-1.27995	0.133833	-9.56383	1.13e-21	3.02e-19
CCL26	23.3298	-1.28873	0.277191	-4.64924	3.33e-06	0.000108366
TRNP1	3633.46	-1.28901	0.130903	-9.84709	7.06e-23	2.14e-20
GRAMD1B	978.554	-1.29653	0.203093	-6.38392	1.73e-10	1.31e-08
HDAC9	269.378	-1.34294	0.223034	-6.02124	1.73e-09	1.08e-07
MANSC4	44.9252	-1.34539	0.263922	-5.09766	3.44e-07	1.4e-05
FGFBP1	233.742	-1.35358	0.176751	-7.65811	1.89e-14	2.7e-12
IL18	665.565	-1.37295	0.15011	-9.1463	5.89e-20	1.4e-17
BIRC3	453.84	-1.37942	0.212354	-6.49585	8.26e-11	6.74e-09
AHNAK2	1732.48	-1.38474	0.225035	-6.15345	7.58e-10	5.16e-08
IGFBP6	77.0438	-1.38814	0.236617	-5.8666	4.45e-09	2.6e-07
ENO2	183.614	-1.38867	0.178536	-7.77807	7.36e-15	1.15e-12
KRT16P1	178.285	-1.40919	0.214868	-6.55841	5.44e-11	4.56e-09
LGR6	1326.8	-1.41153	0.158753	-8.89135	6.04e-19	1.33e-16
KPNA7	56.5105	-1.41579	0.235606	-6.00913	1.87e-09	1.16e-07
RBP1	372.342	-1.43718	0.221924	-6.476	9.42e-11	7.49e-09
LETM2	84.0877	-1.43796	0.221446	-6.49354	8.38e-11	6.77e-09
CD68	1565.31	-1.45645	0.12514	-11.6385	2.63e-31	1.33e-28
ANKRD20A5P	116.166	-1.45705	0.19978	-7.29327	3.03e-13	3.51e-11
ZNF365	224.461	-1.45721	0.180161	-8.08838	6.05e-16	1.04e-13
SERPINA3	352.661	-1.46159	0.207964	-7.02809	2.09e-12	2.12e-10
PTGES	1758.16	-1.46342	0.171552	-8.53046	1.46e-17	2.77e-15
ALOX5	755.085	-1.47103	0.19706	-7.46493	8.33e-14	1.1e-11
CCL5	57.9254	-1.48664	0.268633	-5.53409	3.13e-08	1.59e-06
MUC20	2156.81	-1.49201	0.171385	-8.70564	3.16e-18	6.57e-16
LINC00346	402.122	-1.50591	0.145997	-10.3146	6.05e-25	2.14e-22
MLPH	1318.24	-1.517	0.113678	-13.3447	1.27e-40	1.02e-37
TRIB1	1586.29	-1.5194	0.121275	-12.5285	5.21e-36	3.17e-33
UCA1	9293.35	-1.52396	0.240938	-6.32514	2.53e-10	1.89e-08
LINC00857	596.428	-1.5351	0.145278	-10.5667	4.25e-26	1.61e-23
GBP2	133.785	-1.54908	0.238523	-6.49446	8.33e-11	6.77e-09
HAS3	258.128	-1.54911	0.200187	-7.73831	1.01e-14	1.5e-12
L1CAM	580.288	-1.55702	0.148661	-10.4736	1.14e-25	4.23e-23
CEACAM5	5173.91	-1.58665	0.202024	-7.85378	4.04e-15	6.45e-13
PMEPA1	686.782	-1.62913	0.123743	-13.1655	1.39e-39	1.05e-36
CYP3A5	376.025	-1.64525	0.229939	-7.15516	8.36e-13	9.13e-11
LAMA3	730.416	-1.65174	0.230204	-7.17511	7.22e-13	7.95e-11
C6orf141	96.7679	-1.65236	0.258326	-6.3964	1.59e-10	1.22e-08
TM4SF4	364.475	-1.67086	0.208483	-8.01439	1.11e-15	1.89e-13
HHLA2	86.5549	-1.67719	0.225585	-7.43483	1.05e-13	1.33e-11
ANXA1	5862.4	-1.68545	0.134277	-12.552	3.87e-36	2.45e-33
AOAH	81.9778	-1.74652	0.249279	-7.00628	2.45e-12	2.43e-10
C15orf62	88.1541	-1.82006	0.210592	-8.6426	5.49e-18	1.13e-15
TM4SF1	5434.17	-1.83193	0.103467	-17.7054	3.81e-70	8.26e-67
C12orf36	1024.53	-1.83803	0.134048	-13.7117	8.64e-43	7.72e-40
MILR1	25.9712	-1.84587	0.277907	-6.64205	3.09e-11	2.65e-09
IL8	95.7386	-1.86522	0.223223	-8.35583	6.5e-17	1.17e-14
TCN1	2421.54	-1.89962	0.128622	-14.769	2.32e-49	2.71e-46
CACNG4	1027.71	-1.91414	0.210466	-9.09477	9.48e-20	2.18e-17
ZNF488	463.596	-1.95034	0.192296	-10.1424	3.58e-24	1.18e-21
ADAM19	1657.86	-1.95262	0.156796	-12.4533	1.34e-35	7.55e-33
UNC13D	2380.82	-1.95289	0.157363	-12.4101	2.3e-35	1.25e-32
MMP7	4573.26	-1.96123	0.133031	-14.7426	3.43e-49	3.72e-46
AQP3	2951.65	-2.00144	0.145852	-13.7224	7.45e-43	7.07e-40
GALNT5	1878.46	-2.00641	0.204834	-9.7953	1.18e-22	3.38e-20
ALDH1A3	4086.06	-2.02345	0.126878	-15.948	2.94e-57	4.47e-54
ABLIM3	398.568	-2.03896	0.157274	-12.9644	1.95e-38	1.41e-35
SERPINB8	254.358	-2.04261	0.163129	-12.5214	5.7e-36	3.33e-33
SRPX2	117.128	-2.04879	0.208258	-9.83774	7.74e-23	2.26e-20
DKK1	1042.99	-2.04995	0.130998	-15.6487	3.39e-55	4.29e-52
KRTAP3-1	663.463	-2.0987	0.201904	-10.3945	2.63e-25	9.5e-23
NTSR1	3919.94	-2.14786	0.104837	-20.4876	2.78e-93	1.05e-89
ANKRD22	246.799	-2.17527	0.228923	-9.50218	2.06e-21	5.29e-19
CIDEC	63.5588	-2.26594	0.263273	-8.60683	7.51e-18	1.52e-15
ARL14	215.381	-2.27385	0.188171	-12.0839	1.28e-33	6.73e-31
GPR110	913.248	-2.33914	0.146973	-15.9154	4.95e-57	6.84e-54
GPR115	153.483	-2.53411	0.188836	-13.4196	4.64e-41	3.92e-38
ANXA10	1105.93	-2.65732	0.123618	-21.4963	1.69e-102	1.28e-98
CAPN8	367.774	-2.66466	0.158019	-16.8629	8.43e-64	1.6e-60
KRT80	758.777	-2.71649	0.186853	-14.5381	6.95e-48	7.04e-45
EMP3	242.605	-2.78716	0.173569	-16.0579	5.03e-58	8.49e-55
EMP1	598.053	-2.7965	0.142456	-19.6305	8.48e-86	2.58e-82

## Sheet: Table 6B
Gene	baseMean	log2FoldChange	lfcSE	stat	pvalue	padj
GPR110	721.332	-2.19462	0.0849493	-25.8344	3.64e-147	4.01e-144
PIEZO2	736.555	-2.11985	0.0829552	-25.5541	4.94e-144	5.06e-141
KRT16	1121.07	-2.10065	0.077177	-27.2186	3.92e-163	6.24e-160
KRT6A	170.777	-2.01525	0.137475	-14.659	1.18e-48	2.17e-46
EMP1	1397.9	-1.96239	0.0757509	-25.9058	5.73e-148	6.84e-145
KRT6B	2741.75	-1.88582	0.0468295	-40.27	0	0
GPR115	475.483	-1.83238	0.0911956	-20.0928	8.53e-90	4.53e-87
RAB3B	910.922	-1.78851	0.0773772	-23.1142	3.33e-118	2.81e-115
IL1RN	144.521	-1.75126	0.139894	-12.5185	5.92e-36	6.95e-34
NTSR1	1005.09	-1.65211	0.0659639	-25.0456	1.95e-138	1.8e-135
ANXA10	4446.07	-1.57079	0.0455007	-34.5223	3.71e-261	1.77e-257
PRKCDBP	90.793	-1.54473	0.150952	-10.2332	1.41e-24	8.96e-23
CAPN8	1007.07	-1.53097	0.0748858	-20.4441	6.79e-93	3.89e-90
LOC100287314	231.752	-1.51529	0.118124	-12.828	1.14e-37	1.45e-35
CYP3A5	401.725	-1.51281	0.103537	-14.6113	2.38e-48	4.26e-46
SPRR1B	74.3752	-1.5087	0.160433	-9.40394	5.26e-21	2.66e-19
MMP1	6373.18	-1.50735	0.0956657	-15.7565	6.2e-56	1.37e-53
CALB2	79.6134	-1.50096	0.156786	-9.57332	1.04e-21	5.53e-20
SERPINB8	155.007	-1.49197	0.134471	-11.0951	1.32e-28	1.12e-26
APOBEC1	106.103	-1.47625	0.144113	-10.2437	1.26e-24	8.11e-23
ARL14	61.9346	-1.46808	0.159953	-9.17824	4.38e-20	2.09e-18
ABCC2	2317.77	-1.40763	0.0489605	-28.7502	9e-182	1.84e-178
LINC00704	64.6375	-1.36913	0.159677	-8.5744	9.96e-18	4.17e-16
SPRR3	79.4656	-1.35013	0.16023	-8.42624	3.57e-17	1.42e-15
SLC15A1	780.78	-1.34497	0.0771741	-17.4277	5.08e-68	1.73e-65
IL1R2	379.854	-1.33072	0.0968709	-13.7371	6.09e-43	9.41e-41
GBP2	228.768	-1.29823	0.112853	-11.5037	1.26e-30	1.19e-28
ANKRD22	780.055	-1.26381	0.0720944	-17.5299	8.47e-69	3.03e-66
CAPN2	2970.64	-1.26041	0.0443004	-28.4513	4.69e-178	8.4e-175
NCF2	70.7006	-1.24984	0.155975	-8.01313	1.12e-15	3.93e-14
ITGA5	363.618	-1.24723	0.1042	-11.9695	5.13e-33	5.41e-31
UCA1	457.922	-1.24329	0.147115	-8.45118	2.88e-17	1.16e-15
ALOX5	160.002	-1.24053	0.127224	-9.75075	1.83e-22	1.01e-20
SCEL	1441.77	-1.22919	0.0585771	-20.9841	9.16e-98	5.97e-95
EPHB6	281.968	-1.19933	0.105885	-11.3267	9.67e-30	8.72e-28
KRT80	1647.63	-1.19633	0.110394	-10.837	2.3e-27	1.78e-25
TRERF1	1313.63	-1.18887	0.0628122	-18.9274	6.78e-80	3.03e-77
AHNAK2	829.402	-1.17919	0.072393	-16.2887	1.19e-59	2.98e-57
ABLIM3	275.322	-1.16305	0.105258	-11.0495	2.21e-28	1.83e-26
ANXA1	4855.68	-1.15873	0.0401796	-28.8388	7.01e-183	1.67e-179
ALDH1A2	220.207	-1.15605	0.117895	-9.80573	1.06e-22	6e-21
GRAMD1B	930.466	-1.15497	0.068135	-16.9512	1.88e-64	6e-62
FGD2	81.562	-1.14278	0.15218	-7.50943	5.94e-14	1.78e-12
SPIRE1	947.348	-1.13023	0.0726506	-15.5571	1.42e-54	3e-52
PPARGC1A	539.774	-1.11361	0.0872894	-12.7576	2.83e-37	3.55e-35
UBASH3B	1485.86	-1.11306	0.0608937	-18.2787	1.22e-74	5e-72
TNFRSF11B	98.7137	-1.10545	0.146093	-7.56674	3.83e-14	1.17e-12
TGFBI	99.6045	-1.10379	0.145371	-7.59288	3.13e-14	9.68e-13
PMEPA1	521.621	-1.10277	0.0934845	-11.7963	4.08e-32	4.06e-30
TRIB1	1639.91	-1.09373	0.0561658	-19.4733	1.85e-84	8.55e-82
IL8	104.685	-1.07801	0.145685	-7.39958	1.37e-13	3.95e-12
NTN4	184.447	-1.0773	0.121017	-8.902	5.48e-19	2.49e-17
SH2D5	160.245	-1.07677	0.127236	-8.46278	2.61e-17	1.05e-15
AMIGO2	547.593	-1.07553	0.092113	-11.6762	1.69e-31	1.64e-29
C12orf36	403.793	-1.07465	0.0940059	-11.4317	2.9e-30	2.68e-28
LINC00857	118.783	-1.07193	0.138758	-7.72522	1.12e-14	3.61e-13
SYTL2	5408.7	-1.06385	0.0505662	-21.0387	2.9e-98	1.98e-95
FOSL1	559.353	-1.06054	0.0831748	-12.7507	3.09e-37	3.85e-35
SLC45A3	797.742	-1.0557	0.0737774	-14.3092	1.92e-46	3.31e-44
SLITRK6	153.778	-1.05486	0.141948	-7.43132	1.08e-13	3.12e-12
PTGR1	8783.68	-1.05295	0.0358982	-29.3315	4.12e-189	1.18e-185
B3GNT7	336.123	-1.04926	0.100513	-10.4391	1.64e-25	1.13e-23
MDFI	2168.32	-1.04472	0.0525464	-19.8819	5.84e-88	2.99e-85
OTUB2	676.969	-1.03766	0.0771296	-13.4534	2.94e-41	4.34e-39
ENO2	290.988	-1.03705	0.10483	-9.89265	4.48e-23	2.58e-21
PCSK5	535.163	-1.03031	0.0821499	-12.5418	4.41e-36	5.26e-34
ALDH1A3	406.934	-1.02833	0.0911172	-11.2857	1.54e-29	1.37e-27
HKDC1	1297.08	-1.02828	0.0584076	-17.6053	2.24e-69	8.25e-67
MYO15B	936.247	-1.02409	0.0748174	-13.6879	1.2e-42	1.83e-40
FRMD5	598.911	-1.0017	0.0826868	-12.1144	8.86e-34	9.62e-32
CARD6	159.726	-0.992746	0.128778	-7.70895	1.27e-14	4.08e-13
INHBB	526.37	-0.987517	0.0825396	-11.9642	5.47e-33	5.73e-31
RAB27B	841.484	-0.980892	0.0881832	-11.1233	9.66e-29	8.24e-27
AGPAT9	1165.24	-0.972805	0.0598533	-16.2532	2.12e-59	5.21e-57
INPP1	914.654	-0.972732	0.0664089	-14.6476	1.4e-48	2.53e-46
GBP3	329.658	-0.972004	0.0988714	-9.83099	8.28e-23	4.69e-21
TRNP1	3320.28	-0.967626	0.0538873	-17.9565	4.27e-72	1.61e-69
CLCF1	342.79	-0.962617	0.0970394	-9.91985	3.41e-23	1.98e-21
AQP3	2213.7	-0.959768	0.0549138	-17.4777	2.12e-68	7.4e-66
CAV2	370.442	-0.958932	0.0963996	-9.94747	2.59e-23	1.52e-21
SFXN3	611.628	-0.953119	0.0769574	-12.385	3.15e-35	3.53e-33
DST	4069.81	-0.946281	0.08881	-10.6551	1.65e-26	1.21e-24
TPRG1	128.403	-0.944491	0.136003	-6.94463	3.79e-12	9.73e-11
SYTL4	595.954	-0.935557	0.0778955	-12.0104	3.13e-33	3.35e-31
ITGB6	207.501	-0.934211	0.118028	-7.9152	2.47e-15	8.34e-14
SGMS2	748.631	-0.93334	0.077505	-12.0423	2.13e-33	2.29e-31
LYPD3	953.005	-0.925575	0.0729904	-12.6808	7.56e-37	9.18e-35
FBXO2	730.845	-0.920696	0.0805584	-11.4289	3e-30	2.75e-28
PHLDA1	2295.74	-0.91897	0.0614205	-14.9619	1.3e-50	2.59e-48
PTPRM	418.207	-0.91216	0.0961832	-9.48356	2.46e-21	1.27e-19
MTMR11	784.347	-0.908022	0.0738731	-12.2916	1e-34	1.11e-32
FGFBP1	52.9593	-0.900213	0.162462	-5.54107	3.01e-08	4.97e-07
ARHGDIB	32.3635	-0.897616	0.16603	-5.40636	6.43e-08	1.01e-06
GJB3	1122.18	-0.896074	0.0606331	-14.7786	2.01e-49	3.79e-47
P2RY2	375.029	-0.895296	0.0943067	-9.49345	2.24e-21	1.16e-19
MBNL2	285.336	-0.88908	0.114606	-7.75768	8.65e-15	2.82e-13
TNK2	2125.09	-0.889002	0.0588723	-15.1005	1.61e-51	3.24e-49
LAMA3	3247.94	-0.888791	0.0600737	-14.795	1.58e-49	3.1e-47
MX2	132.002	-0.872498	0.13309	-6.55568	5.54e-11	1.26e-09
GEM	112.623	-0.870054	0.138792	-6.26878	3.64e-10	7.76e-09
TMC7	502.323	-0.870024	0.0890344	-9.77177	1.49e-22	8.3e-21
PRR15	2176.09	-0.869201	0.0563473	-15.4258	1.1e-53	2.25e-51
BHLHE41	205.795	-0.866682	0.117671	-7.36532	1.77e-13	5.05e-12
MYOF	5383.51	-0.86668	0.0404117	-21.4463	4.95e-102	3.73e-99
CLDN18	323.1	-0.863132	0.0973444	-8.86679	7.53e-19	3.39e-17
KPNA7	69.1396	-0.861064	0.155045	-5.55365	2.8e-08	4.67e-07
FAM83A	151.823	-0.856451	0.126514	-6.76964	1.29e-11	3.17e-10
ADCY7	560.333	-0.85555	0.0802429	-10.662	1.53e-26	1.13e-24
ETS1	546.3	-0.847864	0.0810476	-10.4613	1.3e-25	9.04e-24
HAS3	715.855	-0.847746	0.075568	-11.2183	3.32e-29	2.86e-27
CARD11	2040.24	-0.845432	0.0510276	-16.5681	1.18e-61	3.39e-59
DUSP5	96.9929	-0.843883	0.14422	-5.85137	4.88e-09	9.02e-08
HEPH	222.531	-0.843446	0.122366	-6.89281	5.47e-12	1.38e-10
SERPINE2	642.941	-0.837614	0.0807701	-10.3703	3.38e-25	2.23e-23
ALPP	194.342	-0.831799	0.127542	-6.52177	6.95e-11	1.57e-09
AKR1B1	200.849	-0.826856	0.117691	-7.02564	2.13e-12	5.61e-11
TEX15	649.982	-0.825977	0.0806407	-10.2427	1.28e-24	8.16e-23
IGFBP6	64.1746	-0.823958	0.15729	-5.23846	1.62e-07	2.42e-06
CREG2	545.036	-0.822969	0.0863797	-9.52734	1.61e-21	8.5e-20
STRIP2	276.551	-0.819457	0.109092	-7.51164	5.84e-14	1.76e-12
PDLIM7	1195.98	-0.815667	0.0690509	-11.8125	3.36e-32	3.37e-30
PALLD	823.919	-0.813451	0.0803915	-10.1186	4.57e-24	2.83e-22
IL18	247.881	-0.807793	0.107456	-7.51746	5.58e-14	1.68e-12
CYP39A1	130.851	-0.805262	0.13447	-5.9884	2.12e-09	4.09e-08
FLJ20021	171.912	-0.797099	0.123071	-6.47673	9.37e-11	2.1e-09
DNAJC15	387.353	-0.785846	0.0941336	-8.3482	6.93e-17	2.68e-15
TNIK	2250.91	-0.785554	0.0487693	-16.1075	2.26e-58	5.22e-56
OASL	76.7903	-0.784257	0.151322	-5.18271	2.19e-07	3.22e-06
C4BPB	259.649	-0.783075	0.110225	-7.10434	1.21e-12	3.23e-11
IGFL4	34.6779	-0.782488	0.166032	-4.71288	2.44e-06	3.03e-05
FAM46B	108.1	-0.778998	0.140124	-5.55936	2.71e-08	4.54e-07
SPINK1	331.148	-0.778926	0.101623	-7.66483	1.79e-14	5.69e-13
KRT7	90.0423	-0.777512	0.147214	-5.28152	1.28e-07	1.94e-06
PERP	8750.32	-0.77683	0.0383032	-20.2811	1.89e-91	1.04e-88
MAPRE3	1320.4	-0.776007	0.0623295	-12.4501	1.4e-35	1.61e-33
MGAT5B	131.413	-0.775035	0.139307	-5.5635	2.64e-08	4.45e-07
TRIB2	234.499	-0.772732	0.115531	-6.68855	2.25e-11	5.41e-10
DCBLD2	232.711	-0.772094	0.11077	-6.97027	3.16e-12	8.17e-11
IDS	2372.92	-0.765267	0.0493696	-15.5008	3.43e-54	7.12e-52
TMCC3	184.136	-0.763722	0.118732	-6.43233	1.26e-10	2.78e-09
C9orf169	68.6137	-0.762908	0.158831	-4.80328	1.56e-06	2e-05
F2RL1	519.16	-0.760306	0.0832034	-9.13792	6.37e-20	3.01e-18
SLC22A3	538.704	-0.760198	0.0804361	-9.45096	3.36e-21	1.72e-19
SMAD3	1262.1	-0.755651	0.0595025	-12.6995	5.95e-37	7.35e-35
C16orf74	392.167	-0.753302	0.0960407	-7.84358	4.38e-15	1.46e-13
ACSL5	778.909	-0.75326	0.0722672	-10.4233	1.94e-25	1.32e-23
ANKRD29	204.137	-0.752979	0.117163	-6.42675	1.3e-10	2.87e-09
CAPRIN2	291.677	-0.750561	0.117912	-6.36542	1.95e-10	4.25e-09
IL4R	1404.73	-0.749945	0.0639453	-11.7279	9.17e-32	9e-30
IL22RA1	832.369	-0.739513	0.0705415	-10.4834	1.03e-25	7.34e-24
CYP2E1	83.6853	-0.737714	0.148528	-4.96683	6.81e-07	9.33e-06
C4orf32	655.242	-0.736237	0.084618	-8.70071	3.3e-18	1.44e-16
FIBCD1	1554.71	-0.734327	0.0703192	-10.4428	1.58e-25	1.09e-23
C11orf80	952.065	-0.731646	0.0635827	-11.507	1.22e-30	1.15e-28
MYZAP	302.145	-0.731316	0.099628	-7.34047	2.13e-13	6.04e-12
EHD2	437.619	-0.728443	0.0984678	-7.39778	1.38e-13	3.99e-12
HS3ST1	114.426	-0.725733	0.137315	-5.28516	1.26e-07	1.9e-06
ALDH3A1	123262	-0.722696	0.0808016	-8.94409	3.75e-19	1.71e-17
KCTD1	1000.97	-0.722233	0.0633447	-11.4016	4.1e-30	3.74e-28
IL6R	198.465	-0.718376	0.118972	-6.03819	1.56e-09	3.08e-08
COTL1	4312.95	-0.718316	0.0432046	-16.6259	4.52e-62	1.35e-59
EPAS1	2205.9	-0.713296	0.0519257	-13.7369	6.11e-43	9.41e-41
BIRC3	465.998	-0.711831	0.100077	-7.11281	1.14e-12	3.04e-11
ANKRD20A5P	112.184	-0.710728	0.139307	-5.10187	3.36e-07	4.78e-06
CACNG4	264.338	-0.710346	0.110605	-6.42236	1.34e-10	2.95e-09
PKIB	666.5	-0.708043	0.0759351	-9.32431	1.12e-20	5.52e-19
LMNA	33830.1	-0.707585	0.0344655	-20.5302	1.16e-93	6.9e-91
SDCBP	8624.65	-0.703876	0.0355848	-19.7803	4.4e-87	2.18e-84
MTSS1	2418.73	-0.703661	0.0475942	-14.7846	1.84e-49	3.57e-47
FMO5	86.367	-0.700334	0.150416	-4.65599	3.22e-06	3.94e-05
REG4	20223.5	-0.700185	0.0413757	-16.9226	3.07e-64	9.55e-62
KCNK1	938.352	-0.699631	0.0642158	-10.895	1.22e-27	9.8e-26
GALNT10	3147.89	-0.697189	0.0433738	-16.074	3.88e-58	8.83e-56
ANXA2	34068.5	-0.696452	0.0303602	-22.9396	1.87e-116	1.49e-113
CDKN2B	149.463	-0.695777	0.138058	-5.03975	4.66e-07	6.49e-06
LYPD6B	217.776	-0.6952	0.111984	-6.20803	5.37e-10	1.13e-08
C15orf52	936.848	-0.694627	0.0823368	-8.43641	3.27e-17	1.31e-15
CTNNAL1	3633.13	-0.694167	0.0430647	-16.1192	1.87e-58	4.39e-56
SCIN	465.714	-0.690361	0.0849742	-8.12437	4.5e-16	1.63e-14
GPRC5A	4541.18	-0.687614	0.0419562	-16.3889	2.3e-60	6.21e-58
G6PD	11214.4	-0.68642	0.0412944	-16.6226	4.78e-62	1.4e-59
RASA3	419.398	-0.68424	0.10573	-6.47157	9.7e-11	2.17e-09
FGFR2	325.76	-0.682946	0.0989655	-6.90085	5.17e-12	1.31e-10
KIAA0040	592.738	-0.680759	0.0781871	-8.70679	3.13e-18	1.37e-16
ABAT	883.23	-0.680749	0.0663535	-10.2594	1.07e-24	6.93e-23
KRT13	55.1254	-0.668542	0.161478	-4.14014	3.47e-05	0.000350201
MMP7	35.9824	-0.665399	0.165982	-4.00887	6.1e-05	0.000581553
PLK2	275.197	-0.664486	0.106386	-6.24597	4.21e-10	8.91e-09
PLCD3	10335.4	-0.663966	0.0423874	-15.6642	2.66e-55	5.68e-53
BMF	746.018	-0.662064	0.072227	-9.16644	4.89e-20	2.32e-18
SFR1	170.235	-0.660542	0.123297	-5.35734	8.45e-08	1.31e-06
TSC22D3	304.749	-0.659512	0.101115	-6.52238	6.92e-11	1.56e-09
SLC35E4	262.664	-0.658918	0.107439	-6.13293	8.63e-10	1.76e-08
KRT19	26725.6	-0.658732	0.0336532	-19.5741	2.57e-85	1.23e-82
SPHK1	324.388	-0.658243	0.0983386	-6.69364	2.18e-11	5.23e-10
UPP1	169.741	-0.656849	0.126023	-5.21215	1.87e-07	2.77e-06
PTGES	1342.57	-0.654578	0.0599375	-10.921	9.15e-28	7.4e-26
ARAP2	474.939	-0.653773	0.0855736	-7.63988	2.17e-14	6.85e-13
VCL	4485.24	-0.650798	0.0399448	-16.2924	1.12e-59	2.86e-57
SYT8	241.905	-0.650629	0.122131	-5.32729	9.97e-08	1.52e-06
DGKA	282.495	-0.65013	0.106308	-6.11553	9.62e-10	1.94e-08
TBX6	116.749	-0.649465	0.139525	-4.65484	3.24e-06	3.96e-05
SERPINB5	2944.1	-0.648472	0.0587099	-11.0454	2.31e-28	1.9e-26
MUC20	995.654	-0.648066	0.0624544	-10.3766	3.17e-25	2.1e-23
TOB1	2557.2	-0.645472	0.0595295	-10.8429	2.16e-27	1.68e-25
ITGB4	10582.8	-0.635071	0.0400294	-15.8651	1.11e-56	2.47e-54
SMIM14	1183.55	-0.632101	0.0678326	-9.31855	1.18e-20	5.79e-19
ABTB2	742.591	-0.632056	0.0725037	-8.71757	2.84e-18	1.25e-16
LAT2	62.3885	-0.631344	0.158226	-3.99013	6.6e-05	0.000626156
FSTL3	1709.19	-0.625455	0.0523709	-11.9428	7.08e-33	7.35e-31
DGCR5	523.933	-0.624468	0.0826326	-7.55716	4.12e-14	1.26e-12
FUT9	628.945	-0.623542	0.074545	-8.36463	6.03e-17	2.34e-15
AQP11	116.757	-0.622933	0.13676	-4.55492	5.24e-06	6.09e-05
RAB6B	270.764	-0.622876	0.115701	-5.3835	7.3e-08	1.13e-06
LHFPL2	657.086	-0.622832	0.0740765	-8.40795	4.17e-17	1.65e-15
CAST	2950.49	-0.621744	0.0471529	-13.1857	1.06e-39	1.49e-37
GPR114	387.849	-0.618548	0.0932457	-6.63352	3.28e-11	7.7e-10
PCED1B	188.209	-0.610577	0.12672	-4.81831	1.45e-06	1.87e-05
IGSF3	1972.64	-0.609609	0.0606205	-10.0562	8.63e-24	5.22e-22
RASSF6	566.07	-0.609329	0.0914633	-6.66201	2.7e-11	6.44e-10
PCNXL2	250.579	-0.6087	0.106038	-5.7404	9.45e-09	1.68e-07
KLF4	1956.43	-0.608459	0.0573403	-10.6114	2.64e-26	1.92e-24
CDKN1C	353.64	-0.607921	0.0984947	-6.17211	6.74e-10	1.39e-08
RAP2B	889.512	-0.60739	0.0656308	-9.25465	2.15e-20	1.04e-18
ONECUT3	243.707	-0.605234	0.110436	-5.4804	4.24e-08	6.83e-07
PPP3CA	3657.4	-0.604459	0.0465692	-12.9798	1.59e-38	2.07e-36
C19orf21	3585.21	-0.603559	0.0460333	-13.1114	2.83e-39	3.8e-37
CLU	1820.01	-0.602495	0.0522218	-11.5372	8.56e-31	8.18e-29
SEC14L2	346.329	-0.599372	0.0960325	-6.24135	4.34e-10	9.17e-09
PARP4	6335.75	-0.59852	0.0356655	-16.7815	3.33e-63	1.02e-60
EEPD1	336.57	-0.598164	0.0944394	-6.33384	2.39e-10	5.18e-09
UNC13D	3796.97	-0.59784	0.0578015	-10.343	4.5e-25	2.95e-23
TIMP1	849.649	-0.597129	0.0704707	-8.47343	2.38e-17	9.64e-16
UACA	977.028	-0.594948	0.067206	-8.8526	8.55e-19	3.83e-17
RHOB	951.15	-0.593906	0.0658881	-9.01386	1.99e-19	9.19e-18
S100A11	13711.9	-0.593542	0.0347979	-17.0568	3.11e-65	1.01e-62
NBL1	136.491	-0.593069	0.138161	-4.29259	1.77e-05	0.000187834
ELF4	1469.61	-0.591745	0.0537785	-11.0034	3.68e-28	3e-26
GSN	1113.76	-0.591578	0.0623597	-9.48654	2.39e-21	1.24e-19
KCNS3	605.727	-0.591356	0.0775878	-7.62176	2.5e-14	7.81e-13
NUP62CL	224.279	-0.587702	0.112054	-5.2448	1.56e-07	2.34e-06
SESTD1	654.796	-0.583847	0.078024	-7.48292	7.27e-14	2.17e-12
SH3RF2	545.616	-0.583035	0.0869836	-6.70282	2.04e-11	4.94e-10
ZNF114	456.006	-0.580239	0.0962138	-6.03073	1.63e-09	3.21e-08
COL16A1	153.118	-0.580164	0.126814	-4.57492	4.76e-06	5.59e-05
TACSTD2	4436.52	-0.579651	0.0418154	-13.8621	1.07e-43	1.71e-41
PFKP	3821.65	-0.578813	0.0434691	-13.3155	1.88e-40	2.72e-38
EPB41L1	6716.48	-0.578649	0.0400579	-14.4453	2.68e-47	4.69e-45
PRSS12	2852.56	-0.576969	0.0535709	-10.7702	4.76e-27	3.63e-25
AAK1	745.675	-0.576088	0.07236	-7.96142	1.7e-15	5.84e-14
TMEM14A	770.078	-0.576001	0.0765926	-7.52032	5.46e-14	1.65e-12
S100A2	74.5318	-0.575539	0.156205	-3.68451	0.000229147	0.00191205
ECM1	3791.47	-0.572049	0.0415384	-13.7716	3.78e-43	5.95e-41
PDP1	1164.43	-0.571925	0.0608351	-9.40123	5.39e-21	2.72e-19
C5orf4	129.807	-0.571051	0.131256	-4.35068	1.36e-05	0.000147525
OSMR	649.371	-0.57063	0.0851868	-6.69857	2.1e-11	5.08e-10
MST1R	1326.4	-0.569659	0.0616691	-9.23735	2.53e-20	1.22e-18
TNNI2	30.3526	-0.569077	0.164941	-3.45018	0.000560208	0.00427831
CRISPLD2	302.421	-0.56567	0.10147	-5.57476	2.48e-08	4.21e-07
MALL	738.086	-0.564996	0.0810348	-6.97227	3.12e-12	8.08e-11
MIR22HG	83.6083	-0.564828	0.149349	-3.78193	0.000155618	0.00135534
CABLES1	2426.44	-0.56417	0.0454884	-12.4025	2.53e-35	2.88e-33
C2orf54	269.943	-0.563162	0.109582	-5.13917	2.76e-07	4e-06
ACP6	835.379	-0.562472	0.0687003	-8.18733	2.67e-16	9.86e-15
SEMA4B	2902.46	-0.561262	0.045294	-12.3915	2.9e-35	3.28e-33
CLIC5	300.232	-0.559763	0.103287	-5.41951	5.98e-08	9.41e-07
CPPED1	187.198	-0.559495	0.124394	-4.49775	6.87e-06	7.88e-05
FLNA	17890.6	-0.559187	0.0783077	-7.1409	9.27e-13	2.51e-11
KIAA1609	468.099	-0.55856	0.0839912	-6.65022	2.93e-11	6.92e-10
NOXA1	216.651	-0.55662	0.130271	-4.27279	1.93e-05	0.000203808
PIM1	1029.68	-0.555362	0.0642101	-8.64915	5.19e-18	2.23e-16
FHL2	1423.43	-0.553938	0.0558567	-9.91714	3.51e-23	2.03e-21
RDH10	3491.81	-0.553711	0.0491807	-11.2587	2.1e-29	1.84e-27
SEMA6B	99.3404	-0.553507	0.144144	-3.83997	0.000123051	0.00109773
DSC2	3661.41	-0.552947	0.0491892	-11.2412	2.56e-29	2.23e-27
STAMBPL1	353.557	-0.551394	0.094995	-5.80445	6.46e-09	1.18e-07
BCL10	555.391	-0.55077	0.0816164	-6.74827	1.5e-11	3.66e-10
TIMP2	3141.33	-0.549875	0.0512175	-10.7361	6.89e-27	5.2e-25
ZBTB38	1178.45	-0.549671	0.0632322	-8.6929	3.53e-18	1.53e-16
MPP3	78.0898	-0.547436	0.150761	-3.63115	0.000282161	0.00231663
FANK1	87.311	-0.547128	0.146137	-3.74393	0.000181163	0.00155235
CLIP4	229.01	-0.547038	0.110377	-4.95609	7.19e-07	9.81e-06
ADAM9	8459.92	-0.546397	0.0462066	-11.8251	2.9e-32	2.92e-30
VPS9D1	100.324	-0.546267	0.140811	-3.87944	0.000104699	0.000951789
KSR1	130.888	-0.545941	0.134192	-4.06835	4.73e-05	0.000464305
SH3KBP1	2037.16	-0.545877	0.050207	-10.8725	1.56e-27	1.23e-25
SULT2B1	1360.79	-0.545815	0.0562716	-9.69966	3.03e-22	1.65e-20
HPGD	2061.26	-0.545151	0.0619106	-8.80545	1.3e-18	5.78e-17
LOC729966	1337	-0.545018	0.0601355	-9.06318	1.27e-19	5.89e-18
EIF5A2	522.399	-0.544427	0.0817663	-6.65833	2.77e-11	6.58e-10
NEAT1	2203.25	-0.542466	0.147133	-3.6869	0.000227002	0.00189525
PMP22	152.484	-0.540717	0.129559	-4.17351	3e-05	0.000305858
PRKCA	3584.35	-0.540464	0.0594356	-9.09327	9.61e-20	4.5e-18
CEACAM5	3273.89	-0.539959	0.155926	-3.46293	0.000534333	0.00411138
PPP1R12B	635.124	-0.539529	0.0760166	-7.09752	1.27e-12	3.37e-11
PRNP	3093.12	-0.539311	0.0477558	-11.2931	1.42e-29	1.27e-27
DPY19L1	2089.09	-0.538095	0.0513322	-10.4826	1.04e-25	7.37e-24
ARHGAP21	2340.27	-0.537417	0.0517032	-10.3943	2.63e-25	1.76e-23
CLOCK	2597.51	-0.536377	0.0485361	-11.0511	2.17e-28	1.8e-26
PRSS1	205.832	-0.533954	0.115551	-4.62095	3.82e-06	4.6e-05
DBN1	717.242	-0.533904	0.0734984	-7.26416	3.75e-13	1.04e-11
SPTBN2	3523.2	-0.532093	0.0429755	-12.3813	3.3e-35	3.66e-33
PEG10	1394.99	-0.53111	0.0657618	-8.07627	6.68e-16	2.39e-14
B4GALT6	460.441	-0.530042	0.0964769	-5.49398	3.93e-08	6.34e-07
ABCC1	2151.84	-0.528822	0.0495592	-10.6705	1.4e-26	1.04e-24
HAP1	430.427	-0.528594	0.104647	-5.0512	4.39e-07	6.13e-06
CCDC84	184.697	-0.527625	0.121817	-4.33129	1.48e-05	0.000160047
TCN1	988.942	-0.52647	0.0692172	-7.60606	2.83e-14	8.78e-13
SYTL1	481.591	-0.524237	0.0927744	-5.65066	1.6e-08	2.77e-07
UGDH	4298.63	-0.523534	0.0450219	-11.6284	2.96e-31	2.84e-29
IL1RAP	444.379	-0.521968	0.096662	-5.39994	6.67e-08	1.04e-06
CDC42BPA	5114.88	-0.521721	0.0399151	-13.0708	4.84e-39	6.42e-37
TM4SF4	54.1663	-0.520968	0.163184	-3.19251	0.0014104	0.00953598
CTSE	25062.8	-0.51795	0.032976	-15.7069	1.36e-55	2.94e-53
LOC100127888	425.707	-0.517312	0.0928263	-5.5729	2.51e-08	4.25e-07
ZYX	1864.04	-0.516781	0.055455	-9.31893	1.18e-20	5.79e-19
APOBEC3B	379.199	-0.515826	0.0950569	-5.4265	5.75e-08	9.08e-07
KLF9	187.745	-0.515764	0.120904	-4.2659	1.99e-05	0.000209897
GDA	10071.4	-0.515494	0.0492995	-10.4564	1.37e-25	9.48e-24
PLAUR	1589.23	-0.514406	0.0564441	-9.11355	7.97e-20	3.76e-18
S100A10	19754.4	-0.514187	0.031299	-16.4282	1.2e-60	3.31e-58
AKR1C1	15668	-0.513508	0.0367349	-13.9787	2.1e-44	3.42e-42
AZGP1	1037.9	-0.512983	0.0681913	-7.52271	5.37e-14	1.63e-12
C6orf1	505.399	-0.512949	0.0833035	-6.15759	7.39e-10	1.52e-08
NOTCH3	2715.59	-0.512566	0.0481141	-10.6531	1.69e-26	1.23e-24
RHOF	817.886	-0.511989	0.0731944	-6.99493	2.65e-12	6.91e-11
ANXA4	4657.67	-0.51072	0.0438044	-11.6591	2.06e-31	2e-29
SPON2	300.475	-0.510205	0.108203	-4.71525	2.41e-06	3e-05
TMEM51-AS1	304.376	-0.509623	0.101176	-5.03701	4.73e-07	6.58e-06
AKR1C2	15563	-0.507502	0.034442	-14.735	3.84e-49	7.15e-47
TCIRG1	2547.35	-0.507263	0.0572597	-8.85898	8.07e-19	3.63e-17
NEBL	1159.43	-0.507203	0.0601903	-8.42665	3.56e-17	1.42e-15
LOC100862671	274.63	-0.506659	0.103787	-4.8817	1.05e-06	1.38e-05
CDX2	144.114	-0.5057	0.141696	-3.56891	0.000358472	0.00286598
RNF157	620.75	-0.504491	0.0783795	-6.43651	1.22e-10	2.72e-09
SBF2-AS1	188.562	-0.504103	0.129167	-3.90274	9.51e-05	0.000872372
CTTN	13259.8	-0.504051	0.0358308	-14.0675	6.01e-45	9.9e-43
RGS2	40.9178	-0.503878	0.164763	-3.0582	0.0022267	0.0140228
LRRFIP1	4004.19	-0.501309	0.0479201	-10.4613	1.3e-25	9.04e-24
TMC8	160.606	-0.501215	0.124812	-4.01576	5.93e-05	0.000566694
SORT1	1093.42	0.501042	0.0734157	6.82473	8.81e-12	2.19e-10
GGH	4371.66	0.502174	0.0575133	8.73144	2.51e-18	1.11e-16
TXNDC16	426.206	0.504403	0.0867221	5.81631	6.02e-09	1.1e-07
CDH1	12312.7	0.504491	0.0354829	14.2179	7.1e-46	1.21e-43
MCTP2	374.927	0.50566	0.0976966	5.17582	2.27e-07	3.33e-06
GALC	1570.58	0.508349	0.0548913	9.26101	2.03e-20	9.87e-19
LY6E	9752.09	0.509807	0.0443895	11.4849	1.57e-30	1.47e-28
LOC93432	47.5169	0.511084	0.162008	3.15468	0.00160672	0.0106769
SUSD2	146.377	0.51286	0.128017	4.00619	6.17e-05	0.000587802
NKD1	618.961	0.513218	0.0755537	6.79276	1.1e-11	2.72e-10
KLHDC8B	70.5439	0.516042	0.154122	3.34827	0.00081318	0.00595321
USP38	1791.15	0.516787	0.0505866	10.2159	1.68e-24	1.06e-22
FGD3	217.526	0.516835	0.115545	4.47302	7.71e-06	8.76e-05
TMEM229B	258.819	0.516934	0.102943	5.02155	5.13e-07	7.11e-06
PP7080	1257.02	0.51711	0.062212	8.31206	9.41e-17	3.6e-15
KDELR3	1658.4	0.518277	0.0551977	9.38946	6.03e-21	3.02e-19
CPQ	50.6602	0.519014	0.162739	3.18923	0.0014265	0.00963123
STXBP1	1667.07	0.519546	0.0514948	10.0893	6.16e-24	3.77e-22
ANXA6	82.2244	0.520295	0.149829	3.47258	0.000515484	0.00398132
GAMT	301.733	0.520395	0.099335	5.23879	1.62e-07	2.41e-06
KREMEN2	565.695	0.521001	0.0846166	6.1572	7.4e-10	1.52e-08
AQP5	3540.56	0.525665	0.142902	3.6785	0.00023461	0.00195422
SLC6A14	173.762	0.527347	0.120037	4.39321	1.12e-05	0.000123184
FZD4	583.079	0.528692	0.0860363	6.14498	8e-10	1.63e-08
SLC9A3	1505.86	0.533394	0.0602907	8.84704	8.99e-19	4.01e-17
ATP1B3	7314.54	0.538652	0.0409154	13.165	1.4e-39	1.94e-37
LINC00668	337.188	0.543108	0.0952319	5.703	1.18e-08	2.07e-07
CTSL2	1304.88	0.548042	0.0671959	8.15589	3.47e-16	1.26e-14
TMPRSS2	1404.42	0.553643	0.0592919	9.33759	9.86e-21	4.89e-19
PLIN2	79.7182	0.555915	0.151532	3.66862	0.000243865	0.00202074
AHRR	304.528	0.556278	0.113106	4.9182	8.73e-07	1.17e-05
STK38L	1892.57	0.557992	0.0596347	9.35683	8.22e-21	4.09e-19
MYL9	376.818	0.55915	0.154863	3.6106	0.000305487	0.00248677
SHF	114.787	0.559915	0.137564	4.0702	4.7e-05	0.000461258
DDC	1769.05	0.560136	0.0585596	9.56522	1.12e-21	5.96e-20
TTYH1	48.8307	0.560156	0.161278	3.47324	0.000514214	0.00397365
SERPINI1	52.6587	0.563533	0.161771	3.48353	0.000494844	0.00383638
CILP2	415.927	0.565269	0.0901518	6.27019	3.61e-10	7.7e-09
CPD	11177.5	0.568387	0.0389706	14.585	3.5e-48	6.19e-46
PLTP	222.2	0.569368	0.118395	4.80906	1.52e-06	1.95e-05
ID3	4380.43	0.571517	0.142372	4.01425	5.96e-05	0.000569486
ST3GAL2	588.967	0.571921	0.0784606	7.28927	3.12e-13	8.72e-12
CHRM3	113.223	0.573608	0.137399	4.17475	2.98e-05	0.000304566
GABARAPL1	88.4385	0.576699	0.145782	3.9559	7.62e-05	0.000711649
LEPREL1	533.566	0.577041	0.0881549	6.54576	5.92e-11	1.34e-09
C1orf115	559.519	0.577262	0.0793462	7.27524	3.46e-13	9.64e-12
GCNT1	578.853	0.578192	0.0775711	7.45371	9.08e-14	2.67e-12
SEMA4A	348.907	0.580303	0.102262	5.67468	1.39e-08	2.42e-07
ARRDC3	345.664	0.580865	0.0960391	6.04821	1.46e-09	2.9e-08
SLC5A1	1402.61	0.585086	0.0597053	9.79956	1.13e-22	6.35e-21
PLEKHS1	928.767	0.587723	0.0759944	7.73377	1.04e-14	3.38e-13
TSPAN4	810.288	0.58988	0.0720998	8.18144	2.8e-16	1.03e-14
SLC43A1	694.712	0.589969	0.0780964	7.55437	4.21e-14	1.29e-12
SLC2A3	161.233	0.590195	0.137818	4.28244	1.85e-05	0.000195892
IMPDH1	2631.17	0.593042	0.0451488	13.1353	2.07e-39	2.82e-37
ADH5	557.53	0.596021	0.0798162	7.46742	8.18e-14	2.44e-12
MARK1	321.848	0.597355	0.0974307	6.13108	8.73e-10	1.77e-08
REG1A	51.2267	0.606914	0.162382	3.73757	0.000185804	0.00158359
CA8	1020.24	0.60845	0.0656348	9.27023	1.86e-20	9.08e-19
RNF122	123.533	0.611265	0.133998	4.56175	5.07e-06	5.93e-05
HSD17B14	163.673	0.614862	0.121709	5.05189	4.37e-07	6.11e-06
KRT23	494.856	0.617027	0.0949785	6.49649	8.22e-11	1.85e-09
CORO1A	192.978	0.61724	0.120312	5.13031	2.89e-07	4.17e-06
IFITM2	80.41	0.617644	0.149514	4.13101	3.61e-05	0.000362622
FAM171A1	855.774	0.617711	0.0750385	8.23193	1.84e-16	6.91e-15
DPEP1	204.234	0.620516	0.162666	3.81466	0.000136373	0.00120383
NDNF	172.731	0.621635	0.126926	4.89762	9.7e-07	1.28e-05
RAVER2	668.404	0.625508	0.0753298	8.30359	1.01e-16	3.86e-15
ADORA2A	402.667	0.626757	0.0913457	6.86137	6.82e-12	1.72e-10
CERCAM	88.6177	0.627687	0.150051	4.18317	2.87e-05	0.000294398
TTR	33.0475	0.628786	0.166019	3.78743	0.000152213	0.00132811
UAP1	3129.3	0.632977	0.0471565	13.4229	4.44e-41	6.49e-39
APOE	423.487	0.633066	0.0957845	6.60928	3.86e-11	8.99e-10
IL27RA	279.801	0.635641	0.105591	6.01982	1.75e-09	3.42e-08
CGNL1	337.827	0.637613	0.096777	6.58848	4.44e-11	1.03e-09
LINC00675	71.1484	0.642302	0.154407	4.1598	3.19e-05	0.000323202
TPD52L1	827.193	0.650904	0.0681149	9.55597	1.22e-21	6.5e-20
FAM3B	148.749	0.651057	0.125956	5.16894	2.35e-07	3.44e-06
NR4A1	367.34	0.656818	0.0924981	7.10088	1.24e-12	3.31e-11
PGC	378.688	0.658849	0.108342	6.08119	1.19e-09	2.38e-08
CDCA7	3731.39	0.668249	0.0502102	13.309	2.05e-40	2.94e-38
CES1	74.9894	0.670535	0.15485	4.33022	1.49e-05	0.000160708
RPLP0P2	96.6815	0.671182	0.144206	4.65431	3.25e-06	3.97e-05
APCDD1	944.556	0.680799	0.0699714	9.72967	2.25e-22	1.24e-20
LEF1	275.911	0.688803	0.102895	6.69423	2.17e-11	5.22e-10
GLTPD2	60.057	0.693727	0.159488	4.34971	1.36e-05	0.000147843
TNNC1	103.174	0.697327	0.142158	4.90528	9.33e-07	1.24e-05
FGFR3	1997.24	0.699407	0.0589676	11.8609	1.89e-32	1.93e-30
SEPP1	310.851	0.701134	0.104535	6.70717	1.98e-11	4.8e-10
CLDN2	4190.79	0.702229	0.154043	4.55867	5.15e-06	6e-05
CYP1A1	570.537	0.715511	0.164487	4.34995	1.36e-05	0.000147843
SOAT1	213.167	0.719452	0.121728	5.91032	3.41e-09	6.44e-08
ZNF362	270.044	0.722597	0.10469	6.90223	5.12e-12	1.3e-10
OLFM2	188.586	0.735611	0.117452	6.2631	3.77e-10	8.02e-09
SMIM3	257.458	0.736398	0.106626	6.90635	4.97e-12	1.27e-10
KREMEN1	2833.12	0.73962	0.0568047	13.0204	9.37e-39	1.23e-36
FKBP5	449.338	0.745627	0.0867714	8.59301	8.47e-18	3.57e-16
PKM	117375	0.747288	0.0298384	25.0445	2.01e-138	1.8e-135
BTG2	131.638	0.754879	0.133795	5.64205	1.68e-08	2.9e-07
C19orf77	885.203	0.760813	0.0708297	10.7414	6.5e-27	4.93e-25
SMPDL3B	84.7854	0.76103	0.148182	5.13579	2.81e-07	4.07e-06
CADPS2	1167.1	0.762882	0.0796364	9.57956	9.75e-22	5.23e-20
PLEKHB1	1228.07	0.768202	0.0594486	12.9221	3.38e-38	4.32e-36
PTP4A3	411.191	0.769324	0.0906966	8.4824	2.21e-17	9e-16
PGAP1	643.147	0.772916	0.0738589	10.4648	1.25e-25	8.81e-24
FOLR1	34.1267	0.78053	0.165835	4.70666	2.52e-06	3.11e-05
KCNK2	172.53	0.784379	0.13761	5.70003	1.2e-08	2.11e-07
RNASE1	89.8507	0.799309	0.155772	5.13126	2.88e-07	4.16e-06
PRSS23	7021.41	0.802649	0.0427644	18.7691	1.35e-78	5.87e-76
GATM	1190.74	0.814419	0.0642021	12.6852	7.14e-37	8.74e-35
SLC7A2	975.941	0.832043	0.0700477	11.8782	1.54e-32	1.58e-30
GPRC5D	69.3709	0.834451	0.154041	5.41709	6.06e-08	9.52e-07
DDN	365.882	0.842436	0.102595	8.21128	2.19e-16	8.16e-15
CXCR4	590.48	0.844873	0.0812787	10.3948	2.62e-25	1.76e-23
CHRNA7	131.358	0.84921	0.13196	6.43535	1.23e-10	2.73e-09
SIDT2	2139.91	0.85441	0.0518	16.4944	4.02e-61	1.13e-58
NFATC2	446.051	0.858208	0.0884636	9.70126	2.98e-22	1.63e-20
ODAM	144.699	0.86079	0.130118	6.61544	3.7e-11	8.66e-10
CHRM1	337.072	0.862372	0.103495	8.33248	7.92e-17	3.05e-15
LRRC31	135.607	0.864088	0.144369	5.98529	2.16e-09	4.16e-08
PLAC8	163.82	0.869544	0.123739	7.02725	2.11e-12	5.57e-11
DAB2	335.499	0.884339	0.0993313	8.90292	5.44e-19	2.47e-17
SLC2A6	441.035	0.887576	0.0933005	9.51309	1.85e-21	9.68e-20
GPD1	213.171	0.892059	0.114782	7.77178	7.74e-15	2.53e-13
APOD	496.992	0.906956	0.0817584	11.0931	1.35e-28	1.14e-26
MAN1A1	2011.58	0.913047	0.0559358	16.3231	6.76e-60	1.79e-57
SMTNL2	83.3013	0.927173	0.151778	6.10875	1e-09	2.02e-08
DOK7	175.051	0.931841	0.129547	7.1931	6.33e-13	1.73e-11
PAPSS2	294.323	0.94398	0.111068	8.4991	1.91e-17	7.89e-16
IL17RD	362.193	0.948621	0.0928277	10.2192	1.63e-24	1.03e-22
GJB1	139.135	0.95071	0.130396	7.29092	3.08e-13	8.63e-12
NPW	91.3305	0.958466	0.146016	6.5641	5.23e-11	1.2e-09
MAFB	399.677	0.958758	0.0964863	9.93673	2.88e-23	1.68e-21
TMEM173	56.9011	0.965158	0.159498	6.05124	1.44e-09	2.85e-08
DEFB1	48.5737	0.969865	0.162741	5.95957	2.53e-09	4.84e-08
FGF19	535.588	0.971344	0.0820739	11.835	2.57e-32	2.61e-30
PLEKHA4	443.477	0.978478	0.0867329	11.2815	1.62e-29	1.43e-27
CEACAM1	3148.47	0.990221	0.0478016	20.7152	2.52e-95	1.57e-92
MYO1B	785.258	0.991415	0.0701004	14.1428	2.07e-45	3.45e-43
TBC1D9	674.905	1.01915	0.0811478	12.5592	3.54e-36	4.26e-34
CHST13	79.6262	1.0564	0.15193	6.95325	3.57e-12	9.18e-11
KRT4	63.2704	1.06812	0.160397	6.65918	2.75e-11	6.55e-10
TDGF1	85.576	1.08524	0.149078	7.27972	3.35e-13	9.34e-12
SLCO2A1	256.01	1.11301	0.118604	9.38423	6.34e-21	3.16e-19
TRABD2A	108.868	1.11391	0.141194	7.88922	3.04e-15	1.03e-13
PPP1R1B	97.3316	1.13605	0.145579	7.80365	6.01e-15	1.99e-13
COL9A3	1747.99	1.17065	0.0679179	17.2362	1.42e-66	4.73e-64
PVRL3	451.432	1.1727	0.0866624	13.5319	1.01e-41	1.53e-39
PLXND1	239.968	1.17681	0.112936	10.4201	2.01e-25	1.36e-23
UNC93A	126.358	1.1791	0.139014	8.48191	2.22e-17	9.02e-16
UPK1A	161.719	1.20321	0.131011	9.18407	4.15e-20	1.99e-18
MB21D2	1073.78	1.22402	0.0750731	16.3043	9.19e-60	2.39e-57
IL2RG	57.0658	1.24048	0.162438	7.6366	2.23e-14	7.01e-13
CCL20	66.2448	1.26009	0.160037	7.87375	3.44e-15	1.16e-13
MUC6	924.815	1.26384	0.15247	8.28912	1.14e-16	4.35e-15
SLC7A8	352.535	1.29464	0.0960884	13.4734	2.24e-41	3.35e-39
FAM3D	588.382	1.33219	0.0819686	16.2524	2.15e-59	5.21e-57
SHISA2	546.427	1.4139	0.0956547	14.7813	1.93e-49	3.69e-47
H19	739.2	1.43768	0.0788764	18.227	3.15e-74	1.25e-71
SLC39A8	1298.28	1.46776	0.0692604	21.1919	1.13e-99	8.12e-97
UBC	11754.4	1.48125	0.0365166	40.5639	0	0
S100A9	84.5782	1.55566	0.154767	10.0516	9.04e-24	5.44e-22
ADRA2A	223.876	1.67557	0.120834	13.8667	1.01e-43	1.62e-41
NOX1	265.462	2.03605	0.110958	18.3498	3.32e-75	1.4e-72
SLC6A19	286.432	2.06481	0.113591	18.1776	7.76e-74	3.01e-71
FOS	2373.56	2.16276	0.0642563	33.6583	2.36e-248	8.44e-245
FMOD	961.018	2.20935	0.0845977	26.1159	2.4e-150	3.13e-147
PTGER2	416.061	2.58959	0.0987609	26.2208	1.54e-151	2.2e-148

## Sheet: Table 6C
ABCC1
ABCC2
ABLIM3
ACP6
ADCY7
AGPAT9
AHNAK2
ALDH1A3
ALOX5
ALPP
AMIGO2
ANKRD20A5P
ANKRD22
ANXA1
ANXA10
ANXA2
ANXA4
APOBEC3B
AQP11
AQP3
ARHGDIB
ARL14
B3GNT7
BHLHE41
BIRC3
C11orf80
C12orf36
C19orf21
C4orf32
CACNG4
CAPN2
CAPN8
CAV2
CCDC84
CDKN2B
CEACAM5
CLCF1
CLIP4
CLU
COTL1
CPPED1
CREG2
CTNNAL1
CYP39A1
CYP3A5
DCBLD2
DPY19L1
DUSP5
ECM1
EHD2
EMP1
ENO2
EPB41L1
ETS1
F2RL1
FGFBP1
FHL2
FLJ20021
FLNA
FOSL1
FRMD5
FSTL3
G6PD
GBP2
GEM
GJB3
GPR110
GPR114
GPR115
GPRC5A
GRAMD1B
GSN
HAS3
HEPH
HS3ST1
IDS
IGFBP6
IL18
IL4R
IL6R
IL8
INHBB
INPP1
ITGB4
KCTD1
KIAA0040
KPNA7
KRT19
KRT7
KRT80
LAMA3
LHFPL2
LINC00857
LMNA
LOC100862671
LYPD3
MALL
MAPRE3
MDFI
MMP7
MPP3
MST1R
MTMR11
MUC20
MYO15B
MYOF
NOTCH3
NOXA1
NTN4
NTSR1
OTUB2
P2RY2
PCED1B
PCSK5
PDP1
PERP
PHLDA1
PIM1
PLAUR
PLCD3
PMEPA1
PPP3CA
PRR15
PTGES
RAB27B
RAP2B
RASA3
RASSF6
REG4
RGS2
RHOB
S100A10
S100A11
S100A2
SDCBP
SEC14L2
SEMA4B
SERPINB5
SERPINB8
SERPINE2
SESTD1
SFR1
SFXN3
SH2D5
SH3KBP1
SLC15A1
SLC22A3
SLC35E4
SLC45A3
SMAD3
SPHK1
STAMBPL1
STRIP2
SYTL4
TACSTD2
TCN1
TIMP1
TIMP2
TM4SF4
TNK2
TOB1
TRERF1
TRIB1
TRIB2
TRNP1
UACA
UBASH3B
UCA1
UNC13D
UPP1
ZYX
